# Supplementary material for: Identification of Early Salinity Stress-Responsive Proteins in Dunaliella salina by isobaric tags for relative and absolute quantitation (iTRAQ)-Based Quantitative Proteomic Analysis
Source: Int J Mol Sci. 2019 Jan 30;20(3):599. doi: 10.3390/ijms20030599 (PMC6386831; doi:10.3390/ijms20030599)
Supplement: Supplementary file 1 [file ijms-20-00599-s001.zip]

Archive with 5 entries (4 files):
- Supplementary file-IJMS/IJMS-table s1.xlsx
- Supplementary file-IJMS/IJMS-table s2.xlsx
- Supplementary file-IJMS/IJMS-table s3.xlsx
- Supplementary file-IJMS/IJMS-table s4.xlsx
- Supplementary file-IJMS/
