# Supplementary material for: Identification of Early Salinity Stress-Responsive Proteins in Dunaliella salina by isobaric tags for relative and absolute quantitation (iTRAQ)-Based Quantitative Proteomic Analysis
Source: Int J Mol Sci. 2019 Jan 30;20(3):599. doi: 10.3390/ijms20030599 (PMC6386831; doi:10.3390/ijms20030599)
Supplement: Supplementary file 1 [file ijms-20-00599-s001.zip › Supplementary file-IJMS/IJMS-table s1.xlsx]

## Sheet: proteins
Supplementary Table S1. The proteins identified with iTRAQ-based proteomics technology.
Uniprot Accession	Description	Score	Coverage	# Proteins	# Unique Peptides	# Peptides	# PSMs	115/113	115/113 Count	115/113 Variability [%]	115/114	115/114 Count	115/114 Variability [%]	116/113	116/113 Count	116/113 Variability [%]	116/114	116/114 Count	116/114 Variability [%]	117/113	117/113 Count	117/113 Variability [%]	117/114	117/114 Count	117/114 Variability [%]	118/113	118/113 Count	118/113 Variability [%]	118/114	118/114 Count	118/114 Variability [%]	# AAs	MW [kDa]	calc. pI
Q1HVA0	Glyceraldehyde-3-phosphate dehydrogenase OS=Dunaliella viridis GN=GapA2 PE=2 SV=1 - [Q1HVA0_9CHLO]	5042.96	50	282	4	17	502	0.943	133	12.6	1.07	133	16.5	0.912	132	23	1.035	132	22.6	1.062	132	12.3	1.189	132	12.7	1.051	130	15.7	1.162	130	21.1	376	40.4	8.91
Q2TGZ5	Photosystem II protein D1 (Fragment) OS=Dunaliella tertiolecta GN=psbA PE=3 SV=1 - [Q2TGZ5_DUNTE]	3933.55	18.1	1633	3	6	289	0.893	23	23	0.984	23	9.3	1.122	23	16.4	1.231	23	12.4	0.839	23	7.8	0.92	23	11.6	0.746	23	14	0.81	23	13.9	337	37.4	5.85
A0A059TLB1	Photosystem II 32 kDa protein (Fragment) OS=Radula sp. Salgado 88.P.12010 GN=psbA PE=4 SV=1 - [A0A059TLB1_9MARC]	3755.91	31.18	1592	1	4	276	0.975	10	13.9	1.017	10	12.6	1.078	10	13.8	1.153	10	15.4	1.074	10	11.9	1.083	10	12.3	1.014	10	14.5	1.035	10	14.2	170	18.8	6.32
A0A140C549	Photosystem II 32 kDa protein (Fragment) OS=Beta vulgaris subsp. maritima GN=psbA PE=4 SV=1 - [A0A140C549_BETVM]	3673.17	37.14	1595	1	4	269	1.033	3	4.4	1.162	3	4.2	1.185	3	8.2	1.15	3	3.3	1.066	3	12.1	1.096	3	0.3	1.047	3	11.5	1.052	3	2.5	140	15.6	5.35
X2EZ88	Photosystem II protein D1 OS=Lagenaria siceraria GN=psbA PE=3 SV=1 - [X2EZ88_LAGSI]	3664.5	11.61	1592	1	4	269	1.08	3	19.3	0.891	3	33.5	0.853	3	1.2	0.569	3	26.7	0.852	3	0.8	0.786	3	38.8	0.957	3	20.6	0.964	3	8.2	353	38.9	5.25
B0L9Q0	Photosystem II 32 kDa protein (Fragment) OS=Grimmia montana GN=psbA PE=4 SV=1 - [B0L9Q0_9BRYO]	3664.5	38.73	1593	1	4	267	0.853	1		0.967	1		0.946	1		1.082	1		0.743	1		0.837	1		0.847	1		0.959	1		142	15.7	5.66
D0FXW8	Photosystem II D2 protein OS=Dunaliella salina GN=psbD PE=3 SV=1 - [D0FXW8_DUNSA]	3248.71	22.73	721	4	7	257	1.04	134	10.7	1.114	134	12.7	1.076	134	13.4	1.167	134	13.3	1.052	134	10.8	1.103	134	14.8	0.926	134	9	1.008	134	10.9	352	39.3	5.73
A0A0S2LQC9	Photosystem II CP47 reaction center protein OS=Phacotus lenticularis GN=psbB PE=3 SV=1 - [A0A0S2LQC9_9CHLO]	3163.39	19.09	2045	1	9	390	1.186	22	32.4	1.242	22	22.7	1.084	22	29.1	1.213	22	24.9	1.055	22	32.2	1.125	22	44.5	1.07	22	22.1	1.222	22	27.4	508	55.9	6.64
B1PL92	Glyceraldehyde-3-phosphate dehydrogenase OS=Dunaliella salina GN=GAPDH PE=2 SV=1 - [B1PL92_DUNSA]	3076.97	39.1	285	1	14	370	1.08	1		1.555	1		0.702	1		1.019	1		0.677	1		0.969	1		0.356	1		0.512	1		376	40.2	9.03
A0A0S2LPE9	Photosystem II CP47 reaction center protein OS=Chloromonas perforata GN=psbB PE=3 SV=1 - [A0A0S2LPE9_9CHLO]	2816.59	15.94	2040	1	9	369	1.033	1		1.675	1		0.251	1		0.41	1		1.566	1		2.523	1		1.969	1		3.189	1		508	56	6.65
Q6QNV1	Ribulose 1,5-bisphosphate carboxylase/oxygenase large subunit (Fragment) OS=Dunaliella salina GN=rbcL PE=3 SV=1 - [Q6QNV1_DUNSA]	2783.74	31.85	39122	1	11	725	1.029	120	14.2	0.964	120	14.4	1.071	120	30.8	1.038	120	35.1	0.927	120	12.6	0.906	120	17.2	1.009	120	16.1	0.966	120	16	449	49.5	6.9
D2SP68	Carbonic anhydrase 2 OS=Dunaliella viridis GN=CA2 PE=2 SV=1 - [D2SP68_9CHLO]	2497.55	32.92	1	6	6	177	0.984	175	15.1	1.101	175	17.9	1.011	175	32.6	1.161	175	33.5	1.11	175	16.3	1.27	175	23.2	1.026	175	19.6	1.178	175	21.1	325	35.7	5.11
C5H3W1	Glycerol-3-phosphate dehydrogenase [NAD(+)] OS=Dunaliella viridis GN=GPDH2 PE=2 SV=1 - [C5H3W1_9CHLO]	2455.28	34.81	3	17	17	162	0.994	160	18.4	0.981	161	16.3	1.025	161	22.4	1.048	162	25	1.03	161	20	0.988	162	19.9	1.05	161	20.5	1.04	162	16.6	701	77.1	7.09
C1K004	Chlorophyll a-b binding protein, chloroplastic OS=Dunaliella salina GN=Lhca3 PE=2 SV=1 - [C1K004_DUNSA]	2291.61	16.78	5	4	4	207	0.976	207	13.9	1.042	207	14.4	0.905	207	21.8	0.961	207	20.9	0.883	207	15.1	0.947	207	13.2	0.819	207	16.3	0.871	207	15.1	286	30.7	8.03
D0FXY3	Photosystem II CP43 reaction center protein OS=Dunaliella salina GN=psbC PE=3 SV=1 - [D0FXY3_DUNSA]	2245.78	27.98	1553	2	13	205	1.219	17	12.7	1.268	17	8.4	1.099	17	20.5	1.113	17	12.8	1.187	17	4.6	1.272	17	12	1.033	17	13.1	1.089	17	10.4	461	50.3	6.47
S4VNK2	Ribulose bisphosphate carboxylase large chain (Fragment) OS=Acutodesmus obliquus GN=rbcL PE=3 SV=1 - [S4VNK2_ACUOB]	2193.04	30.04	29181	1	8	532	0.934	2	17.4	0.751	2	30	0.683	2	6.5	0.554	2	5.7	0.685	2	11.2	0.548	2	1	0.84	2	26.2	0.675	2	39.3	253	28.5	8.9
A1E8U7	Ribulose bisphosphate carboxylase large chain (Fragment) OS=Haematococcus zimbabwiensis GN=rbcL PE=3 SV=1 - [A1E8U7_9CHLO]	2181.54	27.18	29548	1	9	532																									379	41.9	7.96
A1E8X0	Ribulose bisphosphate carboxylase large chain (Fragment) OS=Schroederia setigera GN=rbcL PE=3 SV=1 - [A1E8X0_9CHLO]	2181.54	26.89	29545	1	9	535																									383	42.5	7.53
A0A142BYB3	Large subunit of Rubisco OS=Scherffelia dubia GN=rbcL PE=3 SV=1 - [A0A142BYB3_SCHDU]	2179.91	10.32	1378	0	5	446																									475	52.4	6.54
E3SCC3	Glyceraldehyde-3-phosphate dehydrogenase (Fragment) OS=Ignatius tetrasporus GN=GapA PE=2 SV=1 - [E3SCC3_9CHLO]	2177.34	32.14	49	1	5	228	0.881	3	9.3	0.997	3	12.7	1.017	3	10.3	1.083	3	10.4	1.009	3	10.9	1.062	3	9.8	0.962	3	18.3	0.996	3	9.9	168	18.1	7.87
A0A0S1NEW2	Ribulose-1,5-bisphosphate carboxylase/oxygenase large subunit (Fragment) OS=Pteridium aquilinum subsp. pseudocaudatum GN=rbcL PE=3 SV=1 - [A0A0S1NEW2_PTEAQ]	2139.2	9.95	1245	1	4	361																									442	48.7	6.64
P92447	Ribulose bisphosphate carboxylase (Fragment) OS=Araucaria bidwillii GN=rbcL PE=3 SV=1 - [P92447_9SPER]	1945.82	10.66	1279	1	4	359	0.857	1		1.077	1		0.668	1		0.846	1		0.651	1		0.812	1		0.734	1		0.921	1		469	51.9	6.58
E3SCC8	Glyceraldehyde-3-phosphate dehydrogenase (Fragment) OS=Ulva intestinalis GN=GapA PE=2 SV=1 - [E3SCC8_ULVIN]	1935.3	23.49	47	1	3	156	0.97	1		0.859	1		0.948	1		0.846	1		0.875	1		0.77	1		1.114	1		0.985	1		166	18	7.28
D2SP67	Carbonic anhydrase 1 OS=Dunaliella viridis GN=CA1 PE=4 SV=1 - [D2SP67_9CHLO]	1915.01	22.34	3	10	10	180	1.007	179	14.5	1.042	180	13.8	1.082	179	26	1.14	180	32.4	1.087	179	16.3	1.139	180	23	1.054	179	15.5	1.123	180	20.3	555	61.4	5.21
Q33215	Ribulose bisphosphate carboxylase large chain (Fragment) OS=Tetraselmis marina GN=rbcL PE=3 SV=1 - [Q33215_9CHLO]	1886.26	16.96	1016	1	6	447																									336	37.1	6.54
A0A088CK16	Photosystem II CP47 reaction center protein OS=Prasinoderma coloniale GN=psbB PE=3 SV=1 - [A0A088CK16_9CHLO]	1839.67	9.65	1984	1	4	188	0.95	1		1.021	1		0.952	1		1.031	1		0.943	1		1.007	1		1.018	1		1.092	1		508	56.1	6.54
D0EG73	Glyceraldehyde-3-phosphate dehydrogenase OS=Botryococcus braunii GN=GAPDH PE=2 SV=1 - [D0EG73_BOTBR]	1707.75	11.68	39	1	5	175	0.867	12	15	0.913	12	15.7	0.741	12	15.8	0.769	12	9.4	0.963	12	6.9	1.045	12	10.7	0.882	12	14.4	0.908	12	3.9	411	43.8	9
A0A0Y0U8Q1	Photosystem II CP47 reaction center protein OS=Sphaeralcea coccinea GN=psbB PE=3 SV=1 - [A0A0Y0U8Q1_9ROSI]	1701.79	8.07	1807	1	3	179	1.129	1		0.958	1		1.283	1		1.098	1		1.398	1		1.179	1		1.208	1		1.023	1		508	56	6.77
A0A0A0URP2	Photosystem II CP47 reaction center protein OS=Corallorhiza odontorhiza GN=psbB PE=3 SV=1 - [A0A0A0URP2_9ASPA]	1701.79	8.27	1808	2	4	198	1.128	20	12	1.332	20	22.2	1.294	20	10.2	1.475	20	19.8	1.419	20	21.6	1.693	20	22.8	1.272	20	9.2	1.525	20	13.2	508	56.2	6.64
A9XVP0	Photosystem II CP47 reaction center protein OS=Leonia glycycarpa GN=psbB PE=3 SV=1 - [A9XVP0_LEOGL]	1701.79	4.72	1807	1	3	179	1.013	1		1.272	1		0.874	1		1.107	1		1.039	1		1.297	1		1.047	1		1.313	1		508	56	6.7
A0A0A0UPT2	Photosystem II CP47 reaction center protein OS=Corallorhiza maculata var. mexicana GN=psbB PE=3 SV=1 - [A0A0A0UPT2_9ASPA]	1701.79	8.27	1830	1	4	203	1.018	4	2.5	1.191	4	4.7	1.037	5	46.6	1.298	5	11	1.232	5	11.2	1.482	5	3	1.049	5	13.7	1.22	5	4.7	508	56.2	6.64
H2FAP3	Photosystem II CP47 reaction center protein OS=Manfreda virginica GN=psbB PE=3 SV=1 - [H2FAP3_9ASPA]	1701.79	8.07	1807	1	3	200	1.123	13	14	1.188	13	21.5	1.327	14	46.9	1.485	14	50.2	1.176	14	9.9	1.334	14	25.1	1.134	14	16	1.194	14	20.1	508	56	6.77
V9ZA74	Photosystem II D2 protein (Fragment) OS=Mytilaria laosensis GN=psbD PE=3 SV=1 - [V9ZA74_9MAGN]	1639.91	15.31	640	1	4	125	1.19	4	1	0.976	4	8.8	0.915	4	30.8	0.71	4	11.5	0.989	4	1.6	0.814	4	13.1	1.045	4	6.4	0.912	4	15.6	307	34.1	6.32
G8IWJ2	Photosystem II D2 protein OS=Pinus ponderosa var. benthamiana GN=psbD PE=3 SV=1 - [G8IWJ2_PINPO]	1593.68	10.48	798	2	5	123	1.178	1		0.818	1		1.15	1		0.805	1		1.05	1		0.724	1		1.192	1		0.826	1		353	39.4	6.34
H8PFH3	Photosystem II D2 protein (Fragment) OS=Carex cordillerana GN=psbD PE=3 SV=1 - [H8PFH3_9POAL]	1593.68	12.01	634	1	4	124	0.993	3	0.5	1.082	3	6.6	0.757	3	25.2	0.831	3	32.5	0.975	3	2.4	1.006	3	12.1	1.034	3	23.5	1.073	3	17.3	308	34.2	6.13
O04386	Tubulin beta chain OS=Chlamydomonas incerta GN=TUBB PE=3 SV=1 - [TBB_CHLIN]	1529.72	33.63	976	2	10	231	1.011	48	9.2	1.072	48	13.3	1.133	48	16	1.167	48	16.2	1.085	48	10.5	1.113	48	13.6	0.949	48	11.3	1.014	48	17.6	443	49.6	4.92
A0A0S2LNA1	Photosystem II CP43 reaction center protein OS=Jenufa perforata GN=psbC PE=3 SV=1 - [A0A0S2LNA1_9CHLO]	1528.1	13.88	1371	1	5	120	1.682	2	19	1.158	2	20.3	0.841	2	3.1	0.583	2	1.9	0.781	2	10.1	0.534	2	8.8	0.754	2	11.9	0.518	2	10.7	461	50.5	6.47
A0A0S2LPL1	Photosystem II CP43 reaction center protein OS=Carteria sp. SAG 8-5 GN=psbC PE=3 SV=1 - [A0A0S2LPL1_9CHLO]	1527.44	13.88	1372	1	5	119	0.983	1		1.07	1		0.77	1		0.844	1		0.833	1		0.9	1		0.916	1		0.996	1		461	50.6	6.34
G4WUV7	Alpha-tubulin protein OS=Dunaliella salina PE=2 SV=1 - [G4WUV7_DUNSA]	1518.56	33.92	699	4	12	228	0.925	44	16.9	0.99	44	21.4	1.121	44	28.5	1.134	44	31.1	0.956	44	17.8	1.04	44	26.9	1.038	44	20.4	1.088	44	21.7	451	49.4	5.14
Q5XR40	Ribulose bisphosphate carboxylase small chain OS=Dunaliella salina GN=rbcS PE=2 SV=1 - [Q5XR40_DUNSA]	1516.05	35.26	2	3	5	128	1.004	56	15.7	0.943	52	14.8	1.038	55	44.9	0.885	53	57.5	0.933	57	19.6	0.854	53	24.3	1.124	57	20	1.114	53	15.2	190	21.4	9.22
A0A0G2UN76	Photosystem II CP43 reaction center protein OS=Selaginella uncinata GN=psbC PE=2 SV=1 - [A0A0G2UN76_SELUN]	1509.24	8.67	407	1	3	77	1.052	2	22	1.246	2	27.4	1.216	2	16.7	1.452	2	22	2.06	2	79.6	2.424	2	87.2	2.313	2	121.9	2.735	2	132.3	473	51.5	6.84
C6EQT1	Photosystem II CP43 reaction center protein (Fragment) OS=Cheiropleuria integrifolia GN=psbC PE=3 SV=1 - [C6EQT1_9MONI]	1508.26	10.77	406	1	3	79	1.031	4	6.4	0.932	4	13.4	1.354	4	46.7	1.351	4	63	1.297	4	35.9	1.276	4	51.1	1.012	4	34.4	0.878	4	28.1	418	45.3	8.63
C6EQU3	Photosystem II CP43 reaction center protein (Fragment) OS=Dryopteris filix-mas GN=psbC PE=3 SV=1 - [C6EQU3_DRYFM]	1498.72	11	406	1	3	76	1.543	1		1.125	1		1.516	1		1.114	1		1.323	1		0.958	1		1.451	1		1.057	1		409	44.7	6.86
A0A0S2IBW3	ATP synthase subunit beta, chloroplastic OS=Lobochlamys segnis GN=atpB PE=3 SV=1 - [A0A0S2IBW3_9CHLO]	1450.63	21.9	1743	1	8	203	1.108	16	20.4	1.069	16	8.9	1.203	16	17.7	1.107	16	14.4	1.342	16	16.4	1.288	16	11.5	1.287	16	15.4	1.23	16	9.4	484	51.9	5.24
Q4JJJ6	Beta-tubulin (Fragment) OS=Dunaliella salina PE=2 SV=1 - [Q4JJJ6_DUNSA]	1360.56	32.66	908	3	9	192	0.977	60	11.3	1.085	60	10.2	0.963	60	24.3	1.09	60	19.5	1.021	60	14.2	1.155	60	12.7	0.899	60	12.5	1.012	60	16	349	39.1	4.92
Q8HDD9	ATP synthase subunit beta (Fragment) OS=Dunaliella parva GN=atpB PE=4 SV=1 - [Q8HDD9_9CHLO]	1302.68	46.01	8104	4	12	242	1.075	36	17	1.042	36	12.3	1.406	36	29.6	1.31	36	30.4	1.349	36	19.2	1.253	36	18.2	1.369	36	24.1	1.28	36	22.2	376	40.8	5.47
Q9ATJ1	Fructose-bisphosphate aldolase OS=Dunaliella salina GN=AldP1 PE=2 SV=2 - [Q9ATJ1_DUNSA]	1256.78	38.36	56	12	13	91	0.904	65	19.9	1.052	65	19.9	0.869	65	23.4	0.988	65	23.9	1.033	65	17.7	1.199	65	26.2	1.025	65	18.1	1.233	65	27.4	378	41.3	8.1
D0FXW7	Photosystem I iron-sulfur center OS=Dunaliella salina GN=psaC PE=3 SV=1 - [D0FXW7_DUNSA]	1247.68	64.2	293	2	5	130	0.972	34	12.4	1.143	34	13.8	1.045	34	26	1.254	34	31.1	0.975	34	12	1.162	34	16.3	0.911	34	17.9	1.04	34	26	81	8.8	5.95
E1CBT7	Beta-tubulin (Fragment) OS=Dolichomastix tenuilepis GN=Btub PE=3 SV=1 - [E1CBT7_9CHLO]	1231.02	30.69	233	1	8	159	0.979	5	17.6	0.967	5	16.7	1.336	5	1.3	1.267	5	6	1.12	5	11	1.048	5	8.6	0.917	5	26.7	0.888	5	10.6	391	43.6	5.86
D8QVC4	Putative uncharacterized protein OS=Selaginella moellendorffii GN=SELMODRAFT_79202 PE=3 SV=1 - [D8QVC4_SELML]	1197.18	20	180	1	5	141	0.976	21	14.6	1.017	21	12.7	0.883	21	12.1	0.883	21	4.2	1.061	21	14.6	1.022	21	12.8	0.952	21	8.9	0.979	21	9	450	50.3	4.92
G4WEL1	Ribulose bisphosphate carboxylase small chain OS=Dunaliella parva GN=rbcS PE=2 SV=1 - [G4WEL1_9CHLO]	1195.8	21.69	1	1	3	108	0.987	36	15.3	0.982	36	13.7	0.917	36	27.4	0.921	36	31.8	0.95	36	19	0.947	36	15.5	1.152	36	22.2	1.196	36	19.7	189	21.4	9.22
A0A0S2LPH2	Photosystem II CP43 reaction center protein OS=Chlamydomonas applanata GN=psbC PE=3 SV=1 - [A0A0S2LPH2_CHLAP]	1170.99	26.03	416	1	11	151	1.134	7	20	1.089	7	28.6	1.282	7	13.7	1.335	7	18.3	1.452	7	77.9	1.512	7	105.8	1.487	7	49.5	1.875	7	115.7	461	50.4	6.47
K7NVH0	ATP synthase subunit beta (Fragment) OS=Dunaliella tertiolecta GN=atpB PE=2 SV=1 - [K7NVH0_DUNTE]	1150.66	32.9	8105	1	9	205	0.743	1		1.049	1		0.792	1		1.126	1		0.886	1		1.242	1		0.817	1		1.152	1		389	41.7	5.45
H6TH60	Photosystem II CP43 reaction center protein (Fragment) OS=Najas flexilis GN=psbC PE=3 SV=1 - [H6TH60_9LILI]	1108.9	7.42	212	1	2	47	0.791	2	8	0.928	2	8.1	1.282	2	0.6	1.516	2	16.8	1.121	2	2.7	1.306	2	13.4	0.754	2	1.7	0.883	2	18	418	45.9	6.92
A0A142DQK6	Photosystem II CP43 reaction center protein OS=Haplostachys linearifolia GN=psbC PE=3 SV=1 - [A0A142DQK6_9LAMI]	1092.04	4.86	993	1	3	57	1.4	1		1.469	1		0.542	1		0.574	1		1.101	1		1.147	1		1.171	1		1.227	1		473	52.2	7.65
Q67GZ0	Photosystem II CP43 reaction center protein (Fragment) OS=Blandfordia punicea GN=psbC PE=3 SV=1 - [Q67GZ0_9ASPA]	1084.86	7.42	213	1	2	46	0.983	2	16.8	0.953	2	2.3	1.167	2	129.6	1.14	2	162.6	1.414	2	49.4	1.361	2	67.4	1.45	2	37	1.403	2	21.6	418	45.7	6.86
B3SGQ6	Photosystem II CP43 reaction center protein (Fragment) OS=Anigozanthos flavidus GN=psbC PE=3 SV=1 - [B3SGQ6_ANIFA]	1078.94	3.68	217	1	2	48	1.253	4	6.1	1.209	4	5.8	1.199	4	2.5	1.167	4	13.4	1.155	4	17.9	1.129	4	17.7	1.192	4	11.5	1.11	4	4.7	408	44.4	6.6
B3SH56	Photosystem II CP43 reaction center protein (Fragment) OS=Phragmites australis GN=psbC PE=3 SV=1 - [B3SH56_PHRAU]	1078.2	7.42	214	2	3	47	1.079	2	22	1.041	2	20	0.972	2	11.6	0.944	2	13.5	1.03	2	2.6	0.987	2	0.7	1.338	2	18.8	1.288	2	16.8	418	45.8	6.92
A8IL08	Membrane AAA-metalloprotease OS=Chlamydomonas reinhardtii GN=FTSH1 PE=3 SV=1 - [A8IL08_CHLRE]	1041.32	11.83	12	4	7	83	1.066	34	8.8	1.147	34	14	1.042	34	14.2	1.166	34	16.7	1.139	34	14.6	1.249	34	19.2	1.13	34	6.3	1.23	34	13.2	727	77.5	5.9
Q8SIC3	ATP synthase subunit alpha (Fragment) OS=Ficalhoa laurifolia GN=atp1 PE=3 SV=1 - [Q8SIC3_9ERIC]	914.14	6.44	1674	1	2	55																									388	41.8	6.93
A0A118K2H4	Photosystem II CP47 reaction center protein (Fragment) OS=Cynara cardunculus var. scolymus GN=Ccrd_017319 PE=3 SV=1 - [A0A118K2H4_CYNCS]	908.76	3.05	125	0	2	72																									786	88	8.97
F4ZL30	Peroxiredoxin type II OS=Dunaliella viridis GN=Prx1 PE=2 SV=1 - [F4ZL30_9CHLO]	900.37	68.55	1	9	9	72	0.969	62	13.4	0.931	62	7	0.955	62	13.5	0.952	62	19.3	0.959	62	13.8	0.926	62	11.7	0.955	62	11.5	0.935	62	13.6	159	16.7	6.13
B6E5W6	Glucose-6-phosphate isomerase OS=Dunaliella salina GN=GPI PE=2 SV=1 - [B6E5W6_DUNSA]	895.99	16.08	335	5	10	88	0.804	58	17.5	0.929	58	10.1	0.925	58	15.7	1.097	58	14.6	0.828	58	10.5	0.985	58	10.9	0.836	58	13.6	0.976	58	13.4	659	73.2	6.68
A0A0K0VH96	Alpha-tubulin OS=Dendrobium catenatum GN=TUA PE=2 SV=1 - [A0A0K0VH96_9ASPA]	873.14	22.62	644	1	9	185	1.121	1		1.058	1		1.049	1		0.999	1		0.703	1		0.66	1		1.001	1		0.944	1		451	49.6	5.15
W1PD43	ATP synthase subunit beta OS=Amborella trichopoda GN=AMTR_s00006p00059970 PE=3 SV=1 - [W1PD43_AMBTC]	868.76	10.54	200	1	4	69	0.931	6	1.5	0.943	6	11.2	1.171	6	20.9	1.352	6	13.1	0.958	6	18.9	0.987	6	22.9	1.208	6	12.8	1.209	6	29	560	60	6.06
A8DSD0	Alpha-tubulin 7 OS=Populus tremuloides PE=2 SV=1 - [A8DSD0_POPTM]	867.09	18.85	194	1	7	182	1.125	1		1.183	1		0.579	1		0.614	1		0.938	1		0.98	1		0.847	1		0.889	1		451	49.7	5.15
G1JSJ8	ATP synthase subunit beta (Fragment) OS=Eleutherococcus senticosus PE=2 SV=1 - [G1JSJ8_9APIA]	865.58	16.12	207	1	4	64	0.894	1		1.145	1		0.957	1		1.235	1		0.885	1		1.125	1		0.775	1		0.99	1		366	39.8	6.15
X2GCK8	ATP synthase subunit beta, chloroplastic OS=Trigonobalanus doichangensis GN=atpB PE=3 SV=1 - [X2GCK8_9ROSI]	859.62	13.86	7822	1	6	172	0.928	3	5.1	0.941	3	7.1	1.248	3	14.1	1.146	3	6.4	1.229	3	6.6	1.162	3	11.4	1.204	3	9.3	1.165	3	0.6	498	53.9	5.73
Q9XQX3	ATP synthase subunit beta, chloroplastic OS=Tetracentron sinense GN=atpB PE=3 SV=1 - [Q9XQX3_9MAGN]	857.4	12.05	7828	2	7	208	0.91	3	2.6	1.001	3	1.9	0.952	3	18.1	0.964	3	13.5	1.026	3	4.7	1.086	3	9.2	0.977	3	6.9	1.023	3	11.5	498	53.6	5.24
Q9TJR9	ATP synthase subunit beta, plastid OS=Prototheca wickerhamii GN=atpB PE=3 SV=1 - [ATPB_PROWI]	853.26	16.22	7822	1	6	172	0.975	3	0.6	1.002	3	6.2	1.347	3	16.5	1.344	3	22.2	1.079	3	2.9	1.015	3	3.1	1.127	3	2.1	1.098	3	5.7	481	52.3	5.47
A8Y6J6	ATP synthase subunit beta (Fragment) OS=Physalis philadelphica GN=atpB PE=4 SV=1 - [A8Y6J6_9SOLA]	853.26	23.21	7822	1	6	170	0.943	1		0.961	1		1.072	1		1.101	1		1.286	1		1.301	1		1.361	1		1.385	1		336	35.9	5.3
A0A061S9X3	ATP synthase subunit beta OS=Tetraselmis sp. GSL018 GN=ATP5B PE=3 SV=1 - [A0A061S9X3_9CHLO]	849.3	6.74	30	1	3	61																									534	57.2	5.25
A0A0A7DAX4	ATP synthase subunit beta (Fragment) OS=Clandarium xiphophyllum GN=atpB PE=4 SV=1 - [A0A0A7DAX4_9MARC]	846.24	18.7	541	1	5	135	1.249	2	26.1	0.999	2	5.1	1.07	2	26.9	0.862	2	5.8	1.119	2	29.4	0.889	2	8.2	1.246	2	24.7	0.995	2	3.6	369	40.2	5.27
A0A0S2ID37	Photosystem I iron-sulfur center OS=Lobochlamys culleus GN=psaC PE=3 SV=1 - [A0A0S2ID37_9CHLO]	821.69	53.09	280	1	4	97	1.151	1		1.122	1		0.703	1		0.691	1		1.064	1		1.03	1		0.865	1		0.842	1		81	8.9	6.9
W5ESB3	Uncharacterized protein OS=Triticum aestivum PE=4 SV=1 - [W5ESB3_WHEAT]	804	16.3	78	1	1	64	0.964	62	17.7	1.041	62	12.4	1.164	62	21.5	1.311	62	21.5	1.009	62	16.9	1.122	62	18.9	0.929	62	13.9	1.013	62	15.1	92	10.6	9.45
A0A096P7Q8	Translation elongation/initiation factor/Ribosomal, beta-barrel OS=Ostreococcus tauri GN=OT_ostta13g00880 PE=4 SV=1 - [A0A096P7Q8_OSTTA]	800.22	14.35	27	2	7	156	1	24	12.2	0.99	24	8	0.975	24	8.3	0.987	24	10	1.039	24	13.4	1.04	24	15.2	1.02	24	12.6	1.004	24	16.2	467	51.5	8.29
A0A087SK74	Elongation factor 1-alpha OS=Auxenochlorella protothecoides GN=F751_6279 PE=4 SV=1 - [A0A087SK74_AUXPR]	797.74	14.72	43	2	7	144	1.09	12	10.6	1.051	12	10.9	1.041	12	19.3	1.031	12	16.7	1.001	12	8.6	0.988	12	15.4	1.013	12	17.2	0.969	12	14.1	462	50.8	8.48
A0A0C4K0H7	SBP protein OS=Dunaliella tertiolecta GN=SBP PE=2 SV=1 - [A0A0C4K0H7_DUNTE]	792.99	17.69	11	7	7	93	0.957	87	14.1	0.984	87	10.9	0.965	87	20.4	0.992	87	19.3	0.952	87	13.3	0.974	87	17.3	0.958	87	13.7	0.977	87	16.7	390	41.8	8.19
A5HIL5	D1/32 kD photosystem II reaction center protein (Fragment) OS=uncultured Trebouxia photobiont GN=psbA PE=3 SV=1 - [A5HIL5_9CHLO]	781.7	17.65	148	1	3	92	1.11	1		1.178	1		1.02	1		1.091	1		1.027	1		1.083	1		1.067	1		1.132	1		221	24.5	6.3
K7NRE6	ATP synthase subunit alpha OS=Dunaliella tertiolecta GN=atpA PE=2 SV=1 - [K7NRE6_DUNTE]	740.8	16.07	1439	1	6	102	1.007	16	9.7	0.984	16	13.4	1.09	16	26.2	0.957	16	18.4	1.337	16	25	1.26	16	12.3	1.445	16	32.8	1.275	16	25.1	504	54.5	5.39
K7NTZ9	Component of cytochrome b6/f complex (Fragment) OS=Dunaliella tertiolecta GN=petA PE=2 SV=1 - [K7NTZ9_DUNTE]	733.61	24.74	1115	6	9	180	1.038	86	15	1.169	88	17.7	0.882	86	24.8	0.97	88	30.7	1.02	86	13.2	1.123	88	19.3	1.026	86	13.6	1.104	88	19.9	287	31.4	8.72
H2DRI8	Glutamine synthetase OS=Dunaliella viridis PE=2 SV=1 - [H2DRI8_9CHLO]	723.89	48.83	4	13	13	112	0.989	112	14.7	1.014	112	13.3	1.038	112	15.3	1.065	112	19.9	0.948	112	13.3	0.963	112	14.1	0.956	112	10.6	0.951	112	14.7	385	42.9	6.61
A0A0A7DBC4	ATP synthase subunit beta (Fragment) OS=Endogemma caespiticia GN=atpB PE=4 SV=1 - [A0A0A7DBC4_9MARC]	710.81	18.35	192	1	4	94	1.365	1		1.16	1		1.699	1		1.456	1		1.261	1		1.065	1		0.883	1		0.749	1		327	35.5	5.07
B0FWF0	Chloroplast malate dehydrogenase (Fragment) OS=Dunaliella salina PE=2 SV=1 - [B0FWF0_DUNSA]	702	17.95	5	2	6	60	0.859	16	5.9	0.93	16	10.9	1.088	16	22	1.191	16	16.4	0.998	16	9.1	1.094	16	11.2	0.999	16	12.7	1.123	16	15.1	429	46.6	8.03
A0A0D2L1R1	Ribulose bisphosphate carboxylase small chain OS=Monoraphidium neglectum GN=MNEG_6706 PE=3 SV=1 - [A0A0D2L1R1_9CHLO]	694.52	6.06	2	1	1	67	1.056	64	9.4	1.035	64	13.3	0.997	64	12.2	0.981	64	12.1	0.942	64	11.9	0.926	64	12.8	1.007	64	15.2	0.986	64	19.3	165	18.7	9.13
D2SP71	Carbonic anhydrase 3 OS=Dunaliella viridis GN=CA3 PE=4 SV=1 - [D2SP71_9CHLO]	689.23	26.1	3	10	10	96	1.003	95	14.8	1.096	95	17.1	1.075	95	20.4	1.205	95	21.9	1.1	95	17.3	1.147	95	23	1.075	95	15.3	1.162	95	20.1	498	53.3	4.77
A9T6R3	Ferredoxin--NADP reductase OS=Physcomitrella patens subsp. patens GN=PHYPADRAFT_88821 PE=3 SV=1 - [A9T6R3_PHYPA]	682.57	3.78	1	1	1	32	0.9	30	5.7	1.005	30	9.2	0.787	30	8.1	0.878	30	8.4	1.002	30	7.1	1.079	30	8.2	0.891	30	8.4	0.993	30	10.7	291	33.1	6.87
Q8RY44	Heat shock protein 70a OS=Dunaliella salina GN=HSP70 PE=2 SV=3 - [Q8RY44_DUNSA]	677.5	22.46	792	9	12	89	0.945	64	14.4	0.999	64	12.8	1.11	64	21.1	1.195	64	21.3	1.12	64	14.8	1.152	64	17.1	1.085	64	10.6	1.099	64	17.7	650	71	5.43
D1FY48	ATP synthase (Fragment) OS=Caulerpa prolifera GN=atpB PE=4 SV=1 - [D1FY48_9CHLO]	662.39	21.74	40	2	4	93	1.076	2	7	0.996	2	20.2	1.197	2	110.5	1.117	2	89	0.993	2	1.5	0.913	2	14.5	0.904	2	4.7	0.835	2	8.2	161	17.2	7.42
C1EH86	Uncharacterized protein OS=Micromonas commoda (strain RCC299 / NOUM17 / CCMP2709) GN=MICPUN_106506 PE=3 SV=1 - [C1EH86_MICCC]	651.25	7.38	10	1	4	38	0.923	5	13.4	0.976	5	31.2	1.192	5	23.2	1.105	5	13.4	1.076	5	15.2	1.045	5	0.1	1.032	5	9.4	0.965	5	10.6	718	75.9	5.47
A0A061SCI7	Fructose-1,6-bisphosphatase I OS=Tetraselmis sp. GSL018 GN=FBP PE=3 SV=1 - [A0A061SCI7_9CHLO]	649.75	6.04	93	1	2	65																									414	44.9	5.15
W8E322	Photosystem I P700 chlorophyll a apoprotein A2 (Fragment) OS=Dunaliella parva GN=psaB PE=4 SV=1 - [W8E322_9CHLO]	643.24	9.2	508	1	3	71	1.65	40	27.2	1.906	40	30.7	1.251	40	25.2	1.445	40	26.8	1.32	40	22.7	1.498	40	29	2.064	40	27.8	2.417	40	37.4	587	64.8	6.8
A2SY49	Chlorophyll a-b binding protein, chloroplastic (Fragment) OS=Chlamydomonas incerta PE=2 SV=1 - [A2SY49_CHLIN]	638.65	8.11	8	2	2	60	1.267	57	11.6	1.347	57	8.4	1.293	57	17	1.414	57	14.9	1.183	57	11.4	1.253	57	12	1.116	57	14.3	1.186	57	12.2	259	27.9	6.6
A0A0S2IBX6	Photosystem I P700 chlorophyll a apoprotein A2 OS=Chlorogonium capillatum GN=psaB PE=3 SV=1 - [A0A0S2IBX6_9CHLO]	630.37	9.25	1677	1	5	83	1.525	16	13.7	1.434	16	20.7	1.625	16	35.8	1.536	16	43.5	1.232	16	15.1	1.291	16	15.4	1.14	16	6.9	1.098	16	7.8	735	82.1	6.93
D9IUM4	Adenosylhomocysteinase OS=Dunaliella salina PE=2 SV=1 - [D9IUM4_DUNSA]	629.65	17.11	29	3	8	51	0.971	28	17.2	0.938	28	12.7	1.497	27	23.5	1.408	27	29.5	0.964	28	14.6	0.901	28	15.2	0.937	28	17.6	0.853	28	18.6	485	52.8	6.06
A0A059LIV9	TLC ATP/ADP transporter (Fragment) OS=Helicosporidium sp. ATCC 50920 GN=H632_c1620p0 PE=4 SV=1 - [A0A059LIV9_9CHLO]	626.26	8.01	178	3	3	36	1.02	34	12.3	1.041	34	13	0.931	34	16	0.992	34	23	0.952	34	13.1	1.017	34	11.8	0.939	34	22.9	0.932	34	19.1	487	53.4	9.23
Q257C7	ATP synthase subunit beta (Fragment) OS=Bergenia crassifolia GN=atpB PE=3 SV=1 - [Q257C7_BERCR]	608.22	12.18	390	1	5	143	0.977	7	16.4	1.009	7	10.3	0.783	7	16.1	0.754	7	33.3	0.992	7	11.5	1.063	7	5.8	1.052	7	9.8	0.975	7	6.9	468	50.4	5.44
A0A150GGL6	ATP synthase subunit beta OS=Gonium pectorale GN=GPECTOR_24g259 PE=3 SV=1 - [A0A150GGL6_GONPE]	600.78	8.94	26	2	4	55	1.142	7	13.2	1.203	7	16	1.28	7	10.2	1.222	7	6.1	1.094	7	10.8	1.057	7	7.6	1.099	7	12	1.1	7	10.8	559	60.4	5.11
A0A0S2ID86	PsbC (Fragment) OS=Lobochlamys culleus GN=psbC PE=4 SV=1 - [A0A0S2ID86_9CHLO]	572.85	16.07	229	1	4	80	1.094	6	5.5	1.071	6	7.3	0.861	6	4.3	0.881	6	15.6	1.063	6	2.8	0.987	6	7.6	0.962	6	13.6	0.912	6	11.5	280	30.9	7.43
A0A061SE44	Transketolase OS=Tetraselmis sp. GSL018 GN=TKTA PE=4 SV=1 - [A0A061SE44_9CHLO]	571.07	4.26	11	3	3	43	1.015	18	9.1	0.997	18	4.8	0.804	18	10.6	0.81	18	16.1	1.144	18	9.6	1.142	18	10.3	1.154	18	8.3	1.151	18	8.3	727	78.1	6.05
Q8LK54	Malate dehydrogenase (Fragment) OS=Dunaliella salina PE=2 SV=1 - [Q8LK54_DUNSA]	547.01	33.91	2	1	5	47	0.862	3	39.7	1.019	3	47.5	0.911	3	25.8	1.239	3	18.7	0.874	3	6.5	1.271	3	13.4	1.176	3	64	1.049	3	105.6	230	24.9	7.09
M7ZWV6	Fructose-1,6-bisphosphatase, chloroplastic OS=Triticum urartu GN=TRIUR3_12456 PE=3 SV=1 - [M7ZWV6_TRIUA]	541.29	8.45	98	1	2	65	0.859	13	10.6	0.935	13	11.3	0.81	13	17	0.848	13	29.7	1.085	12	26.7	1.146	12	13.5	1.067	13	17	1.166	13	14.4	343	37.5	4.81
Q01DB8	Fructose-1,6-bisphosphatase class 1/Sedoheputulose-1,7-bisphosphatase OS=Ostreococcus tauri GN=OT_ostta03g00350 PE=3 SV=1 - [Q01DB8_OSTTA]	541.29	7.69	92	1	2	66	1.021	2	4.3	0.997	2	22.7	0.935	2	23.1	0.921	2	4.7	1.096	2	5	1.064	2	13.2	1.107	2	3.2	1.08	2	15	377	40.1	5.34
G4WUW2	Ribulose-phosphate 3-epimerase OS=Dunaliella salina PE=2 SV=1 - [G4WUW2_DUNSA]	532.44	21.97	3	4	4	23	0.928	23	20.5	0.928	22	24.5	0.996	23	30	0.933	22	32.7	0.995	23	19.8	0.992	22	24.7	1.128	23	13.7	1.035	22	15.6	264	28.2	7.91
C0LL62	Translation elongation factor-like protein (Fragment) OS=Tetraselmis striata PE=2 SV=1 - [C0LL62_TETST]	531.81	15.36	14	1	5	132	0.924	13	21.8	0.865	13	11.2	0.819	13	13.2	0.872	13	15.5	0.849	13	24.3	0.802	13	16.3	0.873	13	27.7	0.89	13	5.3	319	35.2	8.28
D0FXX3	ATP synthase subunit alpha, chloroplastic OS=Dunaliella salina GN=atpA PE=3 SV=1 - [D0FXX3_DUNSA]	531.7	16.07	1440	1	6	108	1.174	22	15.6	1.07	22	13.9	1.063	22	18.6	0.958	22	14.5	1.381	22	19.5	1.264	22	16	1.465	22	13.2	1.36	22	13.6	504	54.5	5.39
D3JZT2	Kinesin-like calmodulin binding protein OS=Dunaliella salina PE=2 SV=1 - [D3JZT2_DUNSA]	527.96	11.57	149	7	12	45	0.947	27	10.6	0.948	27	11.3	1.141	27	32.4	1.071	27	35.2	0.99	27	16	1.015	27	14.7	0.898	27	11.1	0.925	27	13.2	1271	141.9	6.01
A0A072UVX2	ADP/ATP carrier protein OS=Medicago truncatula GN=MTR_3g028590 PE=3 SV=1 - [A0A072UVX2_MEDTR]	510.81	10.8	239	2	4	31	1.125	12	6.1	1.044	12	19.8	1.022	12	15.4	1.133	12	23.1	1.094	12	17.5	1.062	12	26.2	0.981	12	16.6	1.022	12	13.1	389	42.2	9.79
P54214	SF-assemblin OS=Dunaliella bioculata PE=1 SV=1 - [SFAS_DUNBI]	492.73	32.49	4	9	9	76	0.992	76	8.3	1.102	76	13.3	1.079	76	15.9	1.217	76	17.5	0.979	76	9.9	1.093	76	14.6	0.902	76	10.9	1.048	76	14.2	277	31.4	5.59
Q0ZUM1	Beta-tubulin (Fragment) OS=Pterosperma cristatum PE=3 SV=1 - [Q0ZUM1_9CHLO]	489.24	26.38	174	1	7	78	0.895	4	12.3	0.883	4	8	0.804	4	14.3	0.761	4	19.3	0.959	4	3.1	1.035	4	9.4	0.789	4	19.9	0.83	4	5.6	398	44.5	5.47
A0A0S2RSW2	Cytochrome b6 OS=Chaetomorpha antennina GN=petB PE=3 SV=1 - [A0A0S2RSW2_9CHLO]	487.27	15.35	864	1	3	45	1.103	13	11.3	1.177	13	7.4	1.254	13	22.5	1.386	13	16.8	1.201	13	15.4	1.323	13	15.8	1.081	13	18.9	1.255	13	17.3	215	24.1	8.79
C0JWJ4	Ribulose bisphosphate carboxylase large chain OS=Monomastix sp. (strain OKE-1) GN=rbcL PE=3 SV=1 - [C0JWJ4_MONSK]	485.92	10.32	1743	1	5	264	0.843	1		0.949	1		1.216	1		1.379	1		0.728	1		0.814	1		0.921	1		1.035	1		475	52.5	6.76
A0A140HAY4	Photosystem I P700 chlorophyll a apoprotein A2 OS=Ankyra judayi GN=psaB PE=3 SV=1 - [A0A140HAY4_9CHLO]	484.72	10.34	1669	1	5	65	1.695	1		2.479	1		1.086	1		1.602	1		1.237	1		1.798	1		2.184	1		3.191	1		735	82	6.87
A0A072USS0	Tubulin beta-1 chain OS=Medicago truncatula GN=MTR_4g017630 PE=3 SV=1 - [A0A072USS0_MEDTR]	477.87	13.14	572	1	4	101	1.085	1		1.217	1		1.056	1		1.193	1		1.117	1		1.244	1		0.813	1		0.91	1		449	50.5	4.83
E2E6H3	Vacuolar H+-pyrophosphatase OS=Dunaliella viridis PE=2 SV=1 - [E2E6H3_9CHLO]	474.54	14.3	533	10	10	43	1.009	43	18.2	1.156	43	14.4	1.053	43	18.8	1.103	43	17.5	1.001	43	18.3	1.068	43	14.2	0.905	43	19.6	0.961	43	15.2	762	79.3	4.92
G4WUW1	Chlorophyll a-b binding protein, chloroplastic (Fragment) OS=Dunaliella salina PE=2 SV=1 - [G4WUW1_DUNSA]	472.11	13.43	1	3	4	66	1.007	15	7.4	1.087	14	10.7	1.004	15	12.9	1.153	14	9.9	0.875	14	9.8	0.974	14	13.5	0.809	15	12.9	0.933	14	8.6	283	30.3	4.96
A0A0K9QJS2	Uncharacterized protein OS=Spinacia oleracea GN=SOVF_171050 PE=3 SV=1 - [A0A0K9QJS2_SPIOL]	470.07	9.56	74	1	4	61	1.037	7	6.4	1.07	7	13	0.954	7	5.3	1.021	7	11.9	1.119	7	9.8	1.099	7	18.1	0.938	7	7.2	0.972	7	8.9	450	49.6	5.1
F2D1N0	Predicted protein OS=Hordeum vulgare var. distichum PE=2 SV=1 - [F2D1N0_HORVD]	467.67	13.56	3	1	2	41																									450	49.9	5.14
H6AA08	Uncharacterized protein (Fragment) OS=Pinus contorta var. bolanderi PE=4 SV=1 - [H6AA08_PINCO]	464.5	32.71	211	1	3	95	1.311	1		1.091	1		1.039	1		0.872	1		1.359	1		1.124	1		1.488	1		1.237	1		107	12.3	9.51
H2DEM1	Ribulose-1,5-bisphosphate carboxylase/oxygenase large subunit (Fragment) OS=Oxalis virgosa GN=rbcL PE=3 SV=1 - [H2DEM1_9ROSI]	462.98	13.69	43605	1	6	355																									453	50.2	6.28
M9PL00	Ribulose-1,5-bisphosphate carboxylase/oxygenase large subunit (Fragment) OS=Ulva prolifera GN=rbcL PE=3 SV=1 - [M9PL00_ULVPR]	462.49	14.53	8045	0	7	225																									461	50.9	6.48
A0A0D2S183	Uncharacterized protein OS=Gossypium raimondii GN=B456_006G234000 PE=4 SV=1 - [A0A0D2S183_GOSRA]	453.55	28.36	131	1	1	9	0.979	9	16.7	0.888	9	6.8	1.045	9	28	0.936	9	6.8	0.933	9	21.4	0.965	9	15.3	1.075	9	5.4	0.955	9	10.8	67	7.2	5.91
Q8VY41	Heat shock protein 70B OS=Dunaliella salina GN=hsp70B PE=2 SV=1 - [Q8VY41_DUNSA]	450.41	16.74	119	4	11	69	1.048	22	10.7	1.086	22	11.2	0.951	22	11.6	1.059	22	14.1	1.217	22	16.2	1.27	22	18.3	1.126	22	16.9	1.201	22	11.9	669	71.7	5.44
G4WUV9	Chloroplast ATP synthase gamma chain protein (Fragment) OS=Dunaliella salina PE=2 SV=1 - [G4WUV9_DUNSA]	441.58	14.29	12	4	4	33	0.999	22	12.2	1.01	22	13.9	1.236	22	37.7	1.268	22	32.2	1.211	22	20.3	1.235	22	20.3	1.191	22	36.7	1.326	22	31.9	357	38.8	9.17
K9MGF7	Elongation factor tu (Fragment) OS=Bracteacoccus polaris GN=tufA PE=4 SV=1 - [K9MGF7_9CHLO]	436.21	13.95	200	1	3	21	0.882	19	10.6	0.988	19	14.4	1.266	19	13.8	1.557	19	24.2	0.985	19	9.8	1.204	19	20.1	1.037	19	13.4	1.191	19	31.8	294	32.3	5.26
P28409	Ribulose bisphosphate carboxylase large chain (Fragment) OS=Drosera peltata GN=rbcL PE=3 SV=2 - [RBL_DROPA]	432.74	12.23	36282	1	5	260																									466	51.5	6.83
Q9MV63	Large subunit Rubisco (Fragment) OS=Kerria japonica GN=rbcL PE=3 SV=1 - [Q9MV63_9ROSA]	432.74	13.39	43599	1	6	349																									463	51.6	6.48
G0KUU9	Ribulose bisphosphate carboxylase large chain (Fragment) OS=Hedyosmum nutans GN=rbcL PE=3 SV=1 - [G0KUU9_9MAGN]	432.74	10.16	1664	1	4	222																									374	41	6.95
Q9TLH7	Ribulose-1,5-bisphosphate carboxylase oxygenase, large subunit (Fragment) OS=Simmondsia chinensis GN=rbcL PE=3 SV=1 - [Q9TLH7_SIMCH]	432.74	9.92	36264	0	5	264																									474	52.4	6.43
Q32076	Ribulose 1,5-bisphosphate carboxylase large subunit (Fragment) OS=Catalpa sp. CWD s.n. GN=rbcL PE=3 SV=1 - [Q32076_9LAMI]	432.74	13.93	43718	0	6	347																									445	49.1	6.64
D5FT56	Ribulose-1,5-bisphosphate carboxylase/oxygenase large subunit (Fragment) OS=Hondurodendron urceolatum GN=rbcL PE=3 SV=1 - [D5FT56_9MAGN]	432.74	14.13	36259	1	5	259	0.878	1		1.082	1		0.88	1		1.093	1		0.573	1		0.701	1		0.864	1		1.063	1		460	50.9	6.01
B1NH10	Ribulose-1,5-bisphosphate carboxylase/oxygenase large subunit (Fragment) OS=Viscum articulatum GN=rbcL PE=3 SV=1 - [B1NH10_9MAGN]	432.74	10.78	36270	1	5	259	1.272	1		0.982	1		0.761	1		0.592	1		0.797	1		0.611	1		1.436	1		1.107	1		464	51.3	6.68
Q32070	Ribulose-1,5-bisphosphate carboxylase/oxygenase large subunit (Fragment) OS=Cyclocheilon somaliense GN=rbcL PE=3 SV=1 - [Q32070_9LAMI]	432.74	13.28	7926	0	5	165																									467	51.7	6.92
A0A140JWU9	S-adenosylmethionine synthase OS=Gonium pectorale GN=METM PE=3 SV=1 - [A0A140JWU9_GONPE]	432.69	13.33	497	3	6	57	1.166	7	8.5	0.91	7	2	1.249	7	15.7	0.906	7	9.5	1.193	7	15.5	0.948	7	4.1	1.162	7	11.1	0.915	7	5.3	390	42.5	6.43
Q33404	Ribulose-1,5-bisphosphate carboxylase (Fragment) OS=Diaspasis filifolia GN=rbcL PE=3 SV=1 - [Q33404_9ASTR]	430.36	13.28	43606	1	6	339	0.964	1		0.876	1		0.683	1		0.626	1		0.65	1		0.587	1		1.033	1		0.937	1		467	51.8	6.43
S8CSI2	S-adenosylmethionine synthase (Fragment) OS=Genlisea aurea GN=M569_04968 PE=3 SV=1 - [S8CSI2_9LAMI]	424.64	11.03	477	1	4	53	1.131	3	13.1	0.961	3	4.4	1.381	3	1	1.069	3	2.1	1.083	3	3.5	0.884	3	5.9	1.162	3	6.3	0.937	3	2.5	390	42.7	6.02
C0LU23	Ascorbate peroxidase (Fragment) OS=Dunaliella tertiolecta PE=2 SV=1 - [C0LU23_DUNTE]	422	10.5	1	1	1	36	0.902	36	16.4	0.92	36	17.2	1.103	36	17	1.144	36	19.8	0.975	36	17	0.933	36	15.9	1.012	36	9	0.994	36	17.3	181	19.4	6.8
A8IMK1	Chaperonin 60C (Fragment) OS=Chlamydomonas reinhardtii GN=CPN60C PE=3 SV=1 - [A8IMK1_CHLRE]	418.61	13.97	203	2	5	30	0.935	12	15.3	0.93	12	11.2	1.343	12	40.3	1.364	12	36.4	1.003	12	24.9	1.004	12	17.6	1.118	12	26.7	1.169	12	34.9	537	56.7	5.55
A0A087SEC1	Chlorophyll a-b binding protein, chloroplastic OS=Auxenochlorella protothecoides GN=F751_1340 PE=3 SV=1 - [A0A087SEC1_AUXPR]	417.61	2.52	1	1	2	52	0.861	1		0.908	1		0.616	1		0.656	1		0.755	1		0.791	1		0.941	1		0.992	1		912	95.5	5.68
O22350	S-adenosylmethionine synthetase (Fragment) OS=Chlamydomonas reinhardtii GN=CHRSAMS PE=2 SV=1 - [O22350_CHLRE]	416.84	26.82	448	1	4	66	1.053	16	10.5	0.993	16	14.1	0.805	16	26.5	0.782	16	26.4	1.006	16	22.8	0.885	16	16.5	1.015	16	13.3	0.961	16	17.2	179	19.4	9.45
A0A059D9I7	Uncharacterized protein OS=Eucalyptus grandis GN=EUGRSUZ_B03604 PE=3 SV=1 - [A0A059D9I7_EUCGR]	416.52	16.04	225	1	7	122	1.05	2	21.7	0.983	2	2	1.256	2	33.8	1.186	2	9.4	0.957	2	3.8	0.89	2	27.8	0.809	2	9.6	0.757	2	13.9	449	49.5	5.01
A7Y228	Histone H4 (Fragment) OS=Dunaliella salina GN=dh4 PE=3 SV=1 - [A7Y228_DUNSA]	415.38	44.44	269	4	5	56	2.032	23	24.6	1.134	23	9.2	1.581	23	28	0.957	23	12.8	1.641	23	24	0.986	23	15.2	1.565	23	22.9	0.96	23	11.6	90	9.9	11.22
A0A150FX32	Uncharacterized protein OS=Gonium pectorale GN=GPECTOR_197g342 PE=4 SV=1 - [A0A150FX32_GONPE]	410.89	6	7	2	2	42	0.961	42	15.2	0.923	42	11.4	1.16	42	27.2	1.14	42	30.9	1.002	42	17	1.026	42	17.4	1.111	42	12	1.093	42	17.5	400	44.2	8.34
A8IX80	Acetohydroxyacid dehydratase OS=Chlamydomonas reinhardtii GN=AAD1 PE=3 SV=1 - [A8IX80_CHLRE]	401.21	5.46	65	1	2	22																									604	64.2	7.59
Q32693	Protein synthesis elongation factor Tu (Fragment) OS=Nitella translucens GN=tufA PE=4 SV=1 - [Q32693_9VIRI]	394.94	4.66	3	1	1	32	0.888	32	9.5	0.973	32	10.9	1.117	32	11.7	1.214	32	7.6	0.975	32	8.4	1.028	32	8	0.977	32	9.2	1.049	32	7.2	236	26.1	4.94
D8U1R3	Putative uncharacterized protein OS=Volvox carteri f. nagariensis GN=VOLCADRAFT_75431 PE=3 SV=1 - [D8U1R3_VOLCA]	388.88	16.28	225	5	14	86	1.047	39	9.1	0.992	39	10.6	0.913	39	14.9	0.858	39	17.3	1.097	39	11	1.036	39	10.2	1.073	39	12.4	0.96	39	19.2	915	100.8	7.12
A0A059LP45	Adenosylhomocysteinase OS=Helicosporidium sp. ATCC 50920 GN=H632_c375p0 PE=3 SV=1 - [A0A059LP45_9CHLO]	383.86	9.82	79	1	6	26	1.142	3	3	0.935	3	15	1.008	3	6.3	0.833	3	18.4	1.136	3	19.7	0.925	3	26.8	1.131	3	15	0.925	3	20.2	499	54.2	5.73
A0A061F2Q5	Peptidyl-prolyl cis-trans isomerase OS=Theobroma cacao GN=TCM_026248 PE=3 SV=1 - [A0A061F2Q5_THECC]	380.87	8.05	11	1	1	20	0.923	20	12.2	1.039	20	15.9	1.054	20	9.2	1.138	20	21.4	0.939	20	6.3	1.047	20	12.2	0.879	20	10.6	0.984	20	13.1	174	18.8	8.32
D0FXY8	ATP synthase subunit b, chloroplastic OS=Dunaliella salina GN=atpF PE=3 SV=1 - [D0FXY8_DUNSA]	380.26	26.44	7	4	4	37	1.037	37	15.9	0.958	37	11.5	1.014	37	36.1	1.066	37	24.3	1.054	37	23.3	0.976	37	20.5	1.082	37	24	1.018	37	19.7	174	19.8	8.85
A0A141B4T4	Ribulose bisphosphate carboxylase large chain (Fragment) OS=Trebouxiophyceae sp. JK-2015 GN=rbcL PE=3 SV=1 - [A0A141B4T4_9CHLO]	369.09	14.4	1465	1	6	299	0.971	4	3	0.99	4	12.2	0.804	4	7.5	0.858	4	5.9	0.858	4	6.2	0.89	4	6.8	0.892	4	0.8	0.967	4	3.8	368	40.8	6.84
G4WUV8	Receptor of activated protein kinase C 1 OS=Dunaliella salina PE=2 SV=1 - [G4WUV8_DUNSA]	369.07	27.36	168	1	7	40	0.848	6	10.4	0.884	6	33.4	0.978	6	19.5	1.042	6	30.3	0.978	6	15.1	1.08	6	18.1	1.067	6	15.8	1.129	6	21.4	318	35	7.9
Q32082	Ribulose-1,5-bisphosphate carboxylase/oxygenase (Fragment) OS=Cyathea sp. Wolf 1994 GN=rbcL PE=3 SV=1 - [Q32082_9MONI]	337.27	8.41	7647	1	3	140	0.985	1		0.838	1		1.252	1		1.074	1		1.392	1		1.176	1		1.275	1		1.084	1		440	48.8	7.15
I3WBF8	2-cys peroxiredoxin OS=Dunaliella viridis GN=Prx2 PE=2 SV=1 - [I3WBF8_9CHLO]	330.51	35.82	3	6	6	37	0.982	37	7.6	1.018	37	8.4	1.076	37	28.3	1.072	37	23.9	1.043	37	6.8	1.055	37	6.8	1.075	37	18.9	1.098	37	13.4	201	22.2	6.04
G8CV07	Ribulose bisphosphate carboxylase large chain (Fragment) OS=Micrasterias depauperata var. wollei GN=rbcL PE=3 SV=1 - [G8CV07_9VIRI]	328.64	8.23	1223	1	3	163	0.958	1		0.979	1		4.847	1		4.993	1		1.171	1		1.189	1		1.075	1		1.097	1		413	45.5	6.84
B0YHQ4	Ribulose bisphosphate carboxylase large chain (Fragment) OS=Ulva sp. WELT A027705 GN=rbcL PE=3 SV=1 - [B0YHQ4_9CHLO]	325.7	15.9	28111	1	7	250																									371	41.1	6.6
O98528	Ribulose 1,5-bisphosphate carboxylase/oxygenase large subunit (Fragment) OS=Exbucklandia populnea GN=rbcL PE=3 SV=1 - [O98528_9MAGN]	325.48	9.85	1447	1	5	254																									467	51.7	6.71
A0A023Q1H7	Ribulose bisphosphate carboxylase large chain (Fragment) OS=Campanula martinii GN=rbcL PE=3 SV=1 - [A0A023Q1H7_9ASTR]	325.48	13.32	32139	1	5	317	1.003	3	1.4	0.878	3	25.5	1.094	3	13.1	0.893	3	28.6	0.815	3	3.9	0.716	3	17.1	1.152	3	5.9	0.847	3	27.9	368	41	7.4
A0A0N9LSD5	Ribulose bisphosphate carboxylase large chain (Fragment) OS=Selaginella porphyrospora GN=rbcL PE=3 SV=1 - [A0A0N9LSD5_9TRAC]	325.48	6.65	1228	1	3	163	0.938	1		0.964	1		0.644	1		0.668	1		0.828	1		0.845	1		1.171	1		1.203	1		421	45.9	6.77
Q71N77	Ribulose-1,5-bisphosphate carboxylase/oxygenase large subunit (Fragment) OS=Diplarche multiflora GN=rbcL PE=4 SV=1 - [Q71N77_9ERIC]	325.48	20.21	32150	1	5	351	1.107	1		1.164	1		1.381	1		1.464	1		0.757	1		0.791	1		0.954	1		1.001	1		292	32.3	6.65
F8UV76	Ribulose bisphosphate carboxylase large chain (Fragment) OS=Gayralia oxysperma PE=3 SV=1 - [F8UV76_9CHLO]	325.48	5.91	1223	1	3	163	1.104	1		1.116	1		0.764	1		0.778	1		0.773	1		0.776	1		0.907	1		0.916	1		423	46.6	6.98
A0A0B2RVG2	Histone H4 OS=Glycine soja GN=glysoja_041035 PE=3 SV=1 - [A0A0B2RVG2_GLYSO]	324.44	22.33	35	1	2	41	2.198	4	10	1.276	4	8.5	1.639	4	9.6	1.025	4	9.6	1.797	4	9.9	1.039	4	9.7	1.894	4	19.1	1.078	4	27.8	103	11.4	11.52
C1FDE8	Heat shock binding protein 70, ER luminal OS=Micromonas commoda (strain RCC299 / NOUM17 / CCMP2709) GN=MICPUN_112720 PE=3 SV=1 - [C1FDE8_MICCC]	308.81	8.48	764	2	5	33	1.161	8	14.2	1.117	8	7.5	1.44	8	9.3	1.398	8	6.5	1.104	8	17.3	1.099	8	6	1.015	8	10.9	0.964	8	8.2	660	73.4	5.06
A0A059LN43	L chain of carbamoyl-phosphate synthase OS=Helicosporidium sp. ATCC 50920 GN=H632_c544p0 PE=3 SV=1 - [A0A059LN43_9CHLO]	306.24	2.54	16	1	2	29	0.946	21	11.7	1.042	21	10.3	1.016	21	20.4	1.231	21	16.5	0.98	21	20	1.137	21	22.5	0.969	21	16.7	1.103	21	21.7	1143	123.6	5.68
A0A150GC16	Uncharacterized protein OS=Gonium pectorale GN=GPECTOR_35g834 PE=3 SV=1 - [A0A150GC16_GONPE]	305.8	6.08	9	2	2	14	1.018	14	9.8	0.976	14	7.6	1.122	14	19.7	1.118	14	42.5	1.025	14	11.8	0.935	14	19.6	0.966	14	7.8	0.98	14	10.3	477	51.5	5.44
G3LTV5	Receptor for activated C kinase 1 OS=Dunaliella salina GN=RACK1 PE=2 SV=1 - [G3LTV5_DUNSA]	292.83	26.1	170	1	7	35	0.68	1		1.009	1		0.772	1		1.156	1		0.887	1		1.309	1		0.446	1		0.661	1		318	35	7.68
A0A0D2LMC9	ATP-dependent Clp protease ATP-binding subunit ClpC OS=Monoraphidium neglectum GN=MNEG_0462 PE=3 SV=1 - [A0A0D2LMC9_9CHLO]	289.92	12.47	221	1	10	50	1.159	3	3.4	0.73	3	0.6	1.512	3	15.8	0.746	3	4.3	1.013	3	14.1	0.531	3	11.1	0.635	3	5.5	0.399	3	2.7	938	103.1	7.15
A0A150FWK4	Phosphoglycerate kinase OS=Gonium pectorale GN=GPECTOR_231g526 PE=3 SV=1 - [A0A150FWK4_GONPE]	289.24	4.55	13	1	2	21	0.957	16	15	0.952	16	10.2	0.811	16	22	0.862	16	28.1	1.008	16	9.8	1.027	16	11.1	0.971	16	9.1	0.99	16	14.2	462	49.1	8.76
Q6T5H8	ATPase alpha subunit (Fragment) OS=Dunaliella salina GN=atpA PE=4 SV=1 - [Q6T5H8_DUNSA]	289	23.7	1398	2	3	44	1.117	20	7.2	1.033	20	10.5	0.755	20	15.3	0.703	20	23.8	1.214	20	14.7	1.171	20	8.1	1.386	20	12.9	1.292	20	13.5	135	14.7	7.24
A0A150H4N9	Uncharacterized protein OS=Gonium pectorale GN=GPECTOR_1g890 PE=3 SV=1 - [A0A150H4N9_GONPE]	288.82	8.27	7	2	2	23	0.935	23	6.2	0.936	23	6.7	0.905	23	9.1	0.915	23	9.7	0.998	23	8.8	1.019	23	7.3	1.045	23	11.8	1.069	23	9.2	266	28.7	7.3
A4S824	Ferredoxin-thioredoxin reductase, catalytic chain OS=Ostreococcus lucimarinus (strain CCE9901) GN=FTR PE=3 SV=1 - [A4S824_OSTLU]	288.02	13.59	9	1	1	31	0.957	31	11.2	1.067	31	14.6	0.843	31	19.9	0.905	31	17.9	0.985	31	14.6	1.12	31	14.9	0.997	31	15.1	1.121	31	15.4	103	11.8	4.68
I3SCQ6	Uncharacterized protein OS=Lotus japonicus PE=2 SV=1 - [I3SCQ6_LOTJA]	287.5	11.64	185	1	3	69	0.849	2	19.8	1.096	2	9	0.755	2	9	0.982	2	1.7	0.931	2	24.3	1.195	2	13.3	0.805	2	14.2	1.038	2	3.5	378	42.3	6.34
K4AB90	Uncharacterized protein OS=Setaria italica GN=SETIT_036147mg PE=3 SV=1 - [K4AB90_SETIT]	286.32	10.24	206	2	4	32	1.169	12	6.5	1.101	12	5.5	0.971	12	9.9	0.911	12	4.5	1.133	12	4.2	1.063	12	5.5	0.954	12	9.3	0.917	12	5.9	381	41.4	9.66
I0Z0D7	Glucose-1-phosphate adenylyltransferase OS=Coccomyxa subellipsoidea C-169 GN=COCSUDRAFT_14582 PE=3 SV=1 - [I0Z0D7_9CHLO]	284.16	5.71	1	1	2	14	0.798	12	13.1	0.965	12	12	0.864	12	16	1.004	12	16.9	0.94	12	16.8	1.072	12	10.9	0.915	12	20.7	1.036	12	12	438	48	5.96
A7U4W1	Putative uncharacterized protein OS=Dunaliella viridis PE=4 SV=1 - [A7U4W1_9CHLO]	280.43	10.82	1	4	4	18	1.074	17	3.7	1.155	17	9.2	0.963	17	12.6	0.979	17	21.2	0.957	17	7.7	1.04	17	6.4	0.938	17	20.9	1.012	17	30.8	536	58.8	6.28
A0A0S2IDG2	Cytochrome f OS=Haematococcus pluvialis GN=petA PE=3 SV=1 - [A0A0S2IDG2_HAEPL]	279.28	13.1	37	2	5	94																									313	34.1	8.6
I0Z5K3	Glucose-6-phosphate isomerase OS=Coccomyxa subellipsoidea C-169 GN=COCSUDRAFT_13058 PE=3 SV=1 - [I0Z5K3_9CHLO]	276.63	8.92	252	1	5	29	1.123	1		1.063	1		0.991	1		0.946	1		0.87	1		0.818	1		1.021	1		0.965	1		594	65.8	6.24
A0A0D2KBQ7	Oxygen-evolving enhancer protein 1 OS=Monoraphidium neglectum GN=MNEG_14614 PE=4 SV=1 - [A0A0D2KBQ7_9CHLO]	274.42	9.68	10	1	1	25	1.064	25	11.6	1.15	25	10.7	0.979	25	7.4	1.079	25	11.5	1.166	25	10.1	1.24	25	9.5	0.951	25	13.9	1.041	25	13.1	93	9.5	4.84
Q6JIB9	Peptidyl-prolyl cis-trans isomerase (Fragment) OS=Triticum aestivum GN=CYP18-3 PE=3 SV=1 - [Q6JIB9_WHEAT]	264.31	14.85	9	1	1	16	0.872	16	10.9	0.953	16	24.3	0.767	16	10.9	0.872	16	15.9	0.918	16	18.9	1.062	16	29.9	0.978	16	10.3	1.066	16	9.9	101	10.7	6.76
A0A150GYQ3	Uncharacterized protein OS=Gonium pectorale GN=GPECTOR_4g914 PE=4 SV=1 - [A0A150GYQ3_GONPE]	264.21	5.32	3	1	1	18	0.978	18	18.9	0.993	18	26	0.855	18	25.8	0.858	18	30	0.967	18	14.8	0.894	18	18.1	1.015	18	29.7	0.93	18	14.3	395	41.5	9.25
M0SLB4	Uncharacterized protein OS=Musa acuminata subsp. malaccensis PE=4 SV=1 - [M0SLB4_MUSAM]	260.73	8.71	62	1	2	13	0.828	1		1.083	1		0.783	1		1.033	1		0.894	1		1.161	1		0.736	1		0.961	1		482	51.2	5.91
A6MZY7	Dihydroxy-acid dehydratase (Fragment) OS=Oryza sativa subsp. indica PE=2 SV=1 - [A6MZY7_ORYSI]	258.04	13.18	74	1	2	13																									258	27.4	6.3
D8TT41	Luminal binding protein Bip1 OS=Volvox carteri f. nagariensis GN=bip1 PE=3 SV=1 - [D8TT41_VOLCA]	257.86	9.19	912	2	6	30	1.125	4	9.1	1.072	4	2.6	0.99	4	12.6	0.995	4	10	1.053	4	18.9	1.058	4	5.4	1.017	4	1.7	0.987	4	7.4	653	72	5.15
D0FXX8	50S ribosomal protein L2, chloroplastic OS=Dunaliella salina GN=rpl2 PE=3 SV=1 - [D0FXX8_DUNSA]	253.85	16.36	3	4	4	39	1.227	39	16.2	1.021	39	10.4	1.155	39	11.8	0.967	39	16.5	1.284	39	18.9	1.046	39	13.4	1.379	39	15.3	1.139	39	12.2	275	30.5	11.12
P06251	Photosystem I iron-sulfur center OS=Marchantia polymorpha GN=psaC PE=3 SV=3 - [PSAC_MARPO]	253.81	27.16	263	1	2	56																									81	8.9	6.92
D0FXV6	Elongation factor Tu, chloroplastic OS=Dunaliella salina GN=tufA PE=3 SV=1 - [D0FXV6_DUNSA]	253.71	20.1	603	2	7	56	0.979	31	7.4	0.946	31	13.1	1.514	31	31	1.307	31	42.5	1.228	31	14.4	1.137	31	11.4	0.935	31	18.6	0.939	31	20.5	418	45.7	6.19
D8U1F3	Putative uncharacterized protein OS=Volvox carteri f. nagariensis GN=VOLCADRAFT_81843 PE=3 SV=1 - [D8U1F3_VOLCA]	253.58	8.69	89	3	3	14	0.99	12	10.4	0.949	12	10.1	1.069	12	15.7	1.045	12	15	1.004	12	8.8	0.98	12	11.1	0.999	12	17.2	0.918	12	6.6	426	46.6	6.68
A0A150GAR2	Uncharacterized protein OS=Gonium pectorale GN=GPECTOR_43g876 PE=4 SV=1 - [A0A150GAR2_GONPE]	250.84	6.4	168	2	2	10	0.93	5	9.3	1.014	5	5.6	0.98	5	10.6	0.878	5	13.9	0.933	5	10.7	0.94	5	9	0.922	5	7.2	0.935	5	10.7	406	41.1	6.7
A0A0D2LTV2	F-type H+-transporting ATPase subunit alpha OS=Monoraphidium neglectum GN=MNEG_12871 PE=4 SV=1 - [A0A0D2LTV2_9CHLO]	245.46	15.79	3	1	2	19	1.09	11	9.5	1.196	11	9.4	1.011	11	15.5	1.037	11	16.1	1.115	11	5.2	1.25	11	16.3	1.11	11	21.4	1.194	11	11.1	171	18.6	9.82
D3WFN7	Phosphoglucomutase 1 OS=Dunaliella salina GN=PGM1 PE=2 SV=1 - [D3WFN7_DUNSA]	242.95	7.28	6	3	4	23	0.933	20	8.7	1.04	20	10.2	0.827	20	17.9	0.924	20	19.2	0.933	20	10.7	1.013	20	8.9	0.892	20	15.6	0.999	20	14.9	604	65	7.94
A0A150FV26	Uncharacterized protein OS=Gonium pectorale GN=GPECTOR_462g370 PE=3 SV=1 - [A0A150FV26_GONPE]	242.07	10.16	20	2	2	18	1.229	18	17.5	1.046	18	12.1	1.16	18	15.3	0.919	18	16.8	1.154	18	10.9	1.02	18	12.3	1.236	18	15.3	1.062	18	14.7	256	29	9.82
K4EKL3	ADP-glucose pyrophosphorylase small subunit OS=Dunaliella parva PE=2 SV=1 - [K4EKL3_9CHLO]	241.68	20.87	37	6	8	40	0.951	30	13.2	0.995	30	10.9	0.889	30	17.4	0.971	30	19.4	0.897	30	9.8	0.99	30	12.2	0.932	30	10.7	1.032	30	10.1	503	54.7	7.3
O98447	ClpC protease OS=Spinacia oleracea GN=clpC PE=2 SV=1 - [O98447_SPIOL]	240.38	9.65	202	1	7	37	0.974	2	11.7	0.97	2	3.9	1.05	2	8.6	1.054	2	7	1.038	2	12	1.027	2	3.6	1.037	2	25.5	1.031	2	9.5	891	99.4	8.73
I0Z5D2	Photosystem II oxygen evolving complex protein PsbQ OS=Coccomyxa subellipsoidea C-169 GN=COCSUDRAFT_13028 PE=4 SV=1 - [I0Z5D2_9CHLO]	234.69	5.26	3	1	1	29	0.887	29	14.8	0.907	29	10.5	1.094	29	17.4	1.18	29	16.3	0.966	29	10.9	1.001	29	12.1	0.892	29	7.8	0.92	29	8.5	171	19.2	9.13
A0A0D2LQ25	Uncharacterized protein OS=Monoraphidium neglectum GN=MNEG_14115 PE=4 SV=1 - [A0A0D2LQ25_9CHLO]	230.74	11.9	6	1	1	18	1.19	18	9.4	1.244	18	8.6	0.968	18	11	1.065	18	11.1	0.992	18	11.2	1.111	18	8.5	0.831	18	5.7	0.891	18	9.2	84	8.6	9.03
D8R691	Putative uncharacterized protein OS=Selaginella moellendorffii GN=SELMODRAFT_116103 PE=3 SV=1 - [D8R691_SELML]	225.03	13.63	330	1	5	27	1.045	2	12.5	1.006	2	9.9	0.944	2	0.7	0.916	2	3.3	1.142	2	2.5	1.092	2	0.1	1.097	2	12.5	1.055	2	9.8	411	47	5.81
D8TY33	Putative uncharacterized protein OS=Volvox carteri f. nagariensis GN=VOLCADRAFT_120953 PE=3 SV=1 - [D8TY33_VOLCA]	222.34	20.53	343	2	7	31	1.013	2	11.4	0.796	2	18.8	1.01	2	10.7	0.8	2	3.4	0.98	2	9.4	0.766	2	2.1	1	2	11	0.785	2	18.4	414	47.2	5.59
E1CII0	Translation elongation factor Tu (Fragment) OS=Pedinophyceae sp. YPF-701 GN=TufA PE=3 SV=1 - [E1CII0_9CHLO]	222.05	11	280	0	3	20																									309	33.6	4.91
A0A150GD48	Alpha-amylase OS=Gonium pectorale GN=GPECTOR_33g663 PE=3 SV=1 - [A0A150GD48_GONPE]	221.95	2.99	17	2	2	32	0.916	32	26.1	0.957	32	29.4	0.904	32	29.4	0.955	32	28.1	0.806	32	27.9	0.723	32	36.2	0.749	32	29.5	0.755	32	33	636	69.5	6.35
A0A061S2L7	Cell division protease FtsH OS=Tetraselmis sp. GSL018 GN=FTSH PE=3 SV=1 - [A0A061S2L7_9CHLO]	220.51	5.03	9	1	3	33	1.054	8	10.2	1.316	8	4	1.017	8	11.9	1.198	8	6.9	1.157	8	13.3	1.316	8	11.6	1.029	8	14	1.202	8	13	696	74.6	5.8
C1EFD3	Photosystem II manganese-stabilizing polypeptide OS=Micromonas commoda (strain RCC299 / NOUM17 / CCMP2709) GN=PSBO PE=4 SV=1 - [C1EFD3_MICCC]	220.09	10.56	10	1	2	34	1.164	1		0.907	1		1.169	1		0.918	1		1.504	1		1.164	1		1.012	1		0.788	1		303	31.5	8.15
C1N779	Photosystem II manganese-stabilizing polypeptide OS=Micromonas pusilla (strain CCMP1545) GN=PSBO PE=4 SV=1 - [C1N779_MICPC]	220.09	10.56	10	1	2	34	1.103	1		0.948	1		0.798	1		0.692	1		0.982	1		0.839	1		1.257	1		1.079	1		303	31.6	8.15
A0A0A7EAX6	Elongation factor Tu (Fragment) OS=Chlorella ellipsoidea GN=tufA PE=3 SV=1 - [A0A0A7EAX6_CHLEL]	216.57	11.73	429	0	3	17																									324	35.6	4.87
C1KR64	Elongation factor Tu, chloroplastic OS=Micromonas commoda (strain RCC299 / NOUM17 / CCMP2709) GN=tufA PE=3 SV=1 - [C1KR64_MICCC]	216.57	10	199	1	3	17	1.095	1		1.209	1		0.92	1		1.024	1		0.886	1		0.972	1		0.991	1		1.093	1		410	44.6	5.03
A0A0K9PH05	ADP-ribosylation factor OS=Zostera marina GN=ZOSMA_265G00290 PE=3 SV=1 - [A0A0K9PH05_ZOSMR]	214.07	33.15	459	2	4	42	0.943	8	11.4	0.993	8	14.6	1.123	8	9.5	1.109	8	16.2	1.104	8	12.1	1.092	8	10.5	1.033	8	20.7	1.052	8	9.2	181	20.7	6.95
A8JHB4	Ferredoxin-dependent glutamate synthase OS=Chlamydomonas reinhardtii GN=GSF1 PE=4 SV=1 - [A8JHB4_CHLRE]	213.99	4.51	130	1	6	26	0.924	3	10.9	0.907	3	3.7	1.016	3	11.3	0.932	3	11.3	1.018	3	3	0.915	3	7.4	1.31	3	42.5	1.416	3	31.3	1552	166.9	6.57
A0A061R2F7	Malonyl--acyl carrier protein mitochondrial-like (Fragment) OS=Tetraselmis sp. GSL018 GN=FABD PE=4 SV=1 - [A0A061R2F7_9CHLO]	211.88	3.81	3	1	1	13	1.002	13	8.9	1.022	13	10.3	0.893	13	14.7	0.895	13	14.6	1.082	13	11.9	1.087	13	15	1.086	13	12.4	1.068	13	16.6	289	30.9	5.45
A0A061F468	Heat shock protein 70 (Hsp 70) family protein OS=Theobroma cacao GN=TCM_026644 PE=3 SV=1 - [A0A061F468_THECC]	210.14	7.89	408	2	5	21	1.079	8	21.1	1.016	8	9.6	1.081	8	42.4	1.126	8	28.6	1.033	8	7.5	1.036	8	15.6	0.959	8	17.3	0.953	8	10.9	659	73	5.27
C1MMU8	Predicted protein OS=Micromonas pusilla (strain CCMP1545) GN=MICPUCDRAFT_32576 PE=4 SV=1 - [C1MMU8_MICPC]	207.16	3.24	5	1	1	14	0.963	14	8.2	1.04	14	6.7	0.872	14	19.3	0.975	14	15.5	1.038	14	11.5	1.145	14	14.1	1.037	14	11.3	1.173	14	8.5	340	37.1	5.25
A0A150H2S5	3-isopropylmalate dehydrogenase OS=Gonium pectorale GN=GPECTOR_1g296 PE=3 SV=1 - [A0A150H2S5_GONPE]	205.17	9.91	9	1	3	17	0.891	7	9.2	0.85	7	34.6	0.811	7	16.2	0.91	7	22.9	0.802	7	11.6	0.925	7	24.7	0.893	7	14.2	0.881	7	24.1	343	36.8	5.5
A4RRS2	AAA-metalloprotease FtsH, chloroplast OS=Ostreococcus lucimarinus (strain CCE9901) GN=FtsH2 PE=3 SV=1 - [A4RRS2_OSTLU]	205.05	8.39	14	1	4	44	1.088	1		1.285	1		1.194	1		1.42	1		1.234	1		1.447	1		1.512	1		1.782	1		632	67.5	5.35
F2DR55	Predicted protein OS=Hordeum vulgare var. distichum PE=2 SV=1 - [F2DR55_HORVD]	203.74	21.01	1058	4	5	51	0.934	34	7.4	0.957	34	11.7	0.954	34	20.8	0.96	34	8.2	0.992	34	9.3	0.987	34	9	0.933	34	15.9	0.93	34	13.8	257	29.2	4.93
D8TTK4	Putative uncharacterized protein OS=Volvox carteri f. nagariensis GN=VOLCADRAFT_74350 PE=3 SV=1 - [D8TTK4_VOLCA]	201.34	5.06	8	1	3	33	1.157	1		1.111	1		0.632	1		0.612	1		0.955	1		0.911	1		0.98	1		0.94	1		692	74.5	6.6
A8HZZ4	Alanine aminotransferase OS=Chlamydomonas reinhardtii GN=AAT1 PE=4 SV=1 - [A8HZZ4_CHLRE]	200.73	3.07	4	1	1	22	0.853	22	10.1	0.986	22	9.2	0.841	22	14.9	0.949	22	13.5	0.952	22	7.8	1.057	22	12.8	0.952	22	7	1.073	22	10.9	521	57.8	7.77
A0A0S2LPQ4	30S ribosomal protein S8, chloroplastic OS=Chlamydomonas applanata GN=rps8 PE=3 SV=1 - [A0A0S2LPQ4_CHLAP]	200.02	11.96	6	2	2	12	1.058	12	16.3	0.921	12	6.3	1.39	12	17.3	1.228	12	21.1	1.053	12	13.7	0.973	12	17	1.108	12	14.7	1	12	9.1	184	20.6	10.14
A0A0K9Q1T9	70 kDa heat shock protein OS=Zostera marina GN=ZOSMA_118G00060 PE=3 SV=1 - [A0A0K9Q1T9_ZOSMR]	199.32	6.62	758	1	4	29	1.026	1		0.839	1		1.074	1		0.886	1		1.14	1		0.926	1		1.032	1		0.843	1		650	71.5	5.19
F2DRK6	Predicted protein OS=Hordeum vulgare var. distichum PE=2 SV=1 - [F2DRK6_HORVD]	197.35	16.09	232	1	4	18	1.025	9	5.2	0.985	9	13.1	1.253	9	25.4	1.214	9	22.4	0.982	9	8.6	0.928	9	9.6	0.995	9	6.2	0.969	9	19.2	230	25.5	9.69
M0SGK1	Uncharacterized protein OS=Musa acuminata subsp. malaccensis PE=4 SV=1 - [M0SGK1_MUSAM]	195.47	9.38	7	1	1	18	1.123	18	11.6	1.093	18	10.3	0.894	18	17	0.852	18	12.4	1.079	18	9.6	1.01	18	9	0.879	18	8.3	0.862	18	7.5	96	10.8	10.24
A0A0B2RNQ5	Peptidyl-prolyl cis-trans isomerase OS=Glycine soja GN=glysoja_039016 PE=3 SV=1 - [A0A0B2RNQ5_GLYSO]	194.64	5.04	2	1	1	17	0.977	17	16.7	1.112	17	7.4	0.872	17	15.6	1.022	17	14.7	1.008	17	7.8	1.183	17	10.5	0.975	17	18.1	1.158	17	22.8	238	25.8	7.93
A0A087SQF9	Enoyl-[acyl-carrier-protein] reductase [NADH], chloroplastic OS=Auxenochlorella protothecoides GN=F751_0649 PE=4 SV=1 - [A0A087SQF9_AUXPR]	193.38	3.11	1	1	1	9	0.842	9	12.8	0.937	9	12.1	0.776	9	10.4	0.833	9	11.7	0.964	9	16.4	1.019	9	13.5	0.896	9	23.2	0.951	9	24.6	322	33.9	5.74
A8HS14	Glucose-1-phosphate adenylyltransferase OS=Chlamydomonas reinhardtii GN=STA1 PE=3 SV=1 - [A8HS14_CHLRE]	191.66	9.52	15	4	4	18	0.932	18	10.4	0.986	18	16.2	0.929	18	15.6	1.049	18	18.6	0.993	18	4.5	1.152	18	14.6	0.956	18	7.7	1.086	18	7.2	504	54.8	7.44
C5H3W0	Glycerol-3-phosphate dehydrogenase [NAD(+)] OS=Dunaliella viridis GN=GPDH1 PE=2 SV=1 - [C5H3W0_9CHLO]	191.58	16.55	1	8	8	21	0.845	21	14.6	1.006	21	15.7	0.992	21	17	1.04	21	22.5	0.898	21	20.6	1.097	21	16.4	0.867	21	20.3	1.066	21	20	695	76.1	6.87
E1ZQL8	Glutamate-1-semialdehyde 2,1-aminomutase OS=Chlorella variabilis GN=CHLNCDRAFT_37143 PE=3 SV=1 - [E1ZQL8_CHLVA]	191.4	3.05	6	1	1	10	0.988	10	11.4	0.956	10	6.7	0.993	10	27.2	0.998	10	20.9	1.005	10	16.6	1.006	10	2.2	1.042	10	8	0.98	10	7.8	459	48.8	6.73
A0A0D2J4G9	Glutamate synthase (Ferredoxin) OS=Monoraphidium neglectum GN=MNEG_13125 PE=4 SV=1 - [A0A0D2J4G9_9CHLO]	189.22	8.25	125	1	5	20	0.976	1		1.072	1		0.664	1		0.736	1		0.779	1		0.85	1		0.941	1		1.032	1		739	79	7.84
I0Z401	Ferredoxin-dependent glutamate synthase OS=Coccomyxa subellipsoidea C-169 GN=COCSUDRAFT_22625 PE=4 SV=1 - [I0Z401_9CHLO]	188.21	3.9	128	1	5	24	0.925	4	8.4	0.97	4	20.4	1	4	14.6	1	4	4.1	0.997	4	5.4	0.93	4	2.8	0.981	4	14.5	0.946	4	4.2	1511	162.1	5.87
A8IPJ0	Mitochondrial carrier protein OS=Chlamydomonas reinhardtii GN=MITC11 PE=3 SV=1 - [A8IPJ0_CHLRE]	187.64	5.11	4	1	2	16	1.057	10	12	1.142	10	24	0.926	10	13.4	0.953	10	7.7	0.991	10	8.8	1.037	10	19.2	0.99	10	4.9	1.057	10	20.1	411	44.4	9.74
A0A0P0W6A1	Os04g0118400 protein (Fragment) OS=Oryza sativa subsp. japonica GN=Os04g0118400 PE=4 SV=1 - [A0A0P0W6A1_ORYSJ]	187.05	4.83	226	1	3	21	0.913	12	7.4	0.927	12	8	0.959	12	15.8	0.863	12	12.1	1.018	12	7.7	0.989	12	15.1	1.089	12	9.9	1.014	12	14	600	67	7.66
K7NVJ9	Ribosomal protein S2 OS=Dunaliella tertiolecta GN=rps2 PE=2 SV=1 - [K7NVJ9_DUNTE]	185.32	8.64	13	7	7	34	1.324	28	16.2	1.071	28	15.3	1.198	28	14.1	0.985	28	19.5	0.989	28	14.6	0.823	28	19.2	1.191	28	14.7	1.037	28	22.5	868	98.9	10.32
Q9ZSW0	Tetra-ubiquitin OS=Saccharum officinarum GN=ubi4 PE=4 SV=1 - [Q9ZSW0_SACOF]	183.55	17.7	928	2	2	110	1.071	7	24	1.02	7	21.5	0.976	7	14.4	0.954	7	22.6	1.083	7	21.2	1.043	7	24	1.095	7	10.5	1.124	7	8.5	305	34.2	6.6
K8EKB0	Chaperonin GroEL OS=Bathycoccus prasinos GN=Bathy11g00460 PE=3 SV=1 - [K8EKB0_9CHLO]	182.82	6.84	196	1	4	19	0.89	1		1.089	1		0.844	1		1.041	1		0.947	1		1.151	1		0.915	1		1.119	1		599	63.4	5.48
A8J955	Kinesin-like calmodulin binding protein (Fragment) OS=Chlamydomonas reinhardtii GN=CHLREDRAFT_105722 PE=3 SV=1 - [A8J955_CHLRE]	181.8	5.96	151	1	6	22	0.861	5	11.9	0.937	5	8.8	0.91	5	43.5	1.219	5	26.8	0.851	5	5.7	0.956	5	2.6	0.8	5	8	0.889	5	13.2	1158	130.9	5.97
B7TJI2	Heat shock protein 70B (Fragment) OS=Dunaliella salina GN=hsp70B PE=2 SV=1 - [B7TJI2_DUNSA]	181.57	14.18	1	2	2	10	0.876	10	6.2	1.053	10	12.7	0.945	10	17.7	1.18	10	13.7	1.159	10	17	1.351	10	27.7	1.171	10	15.4	1.357	10	29.1	134	14.6	4.58
Q2TLN1	Superoxide dismutase OS=Dunaliella salina PE=2 SV=1 - [Q2TLN1_DUNSA]	179.28	4.85	1	1	1	30	0.924	30	10.1	0.963	30	11.1	0.832	30	11.4	0.886	30	14.2	0.98	30	14.9	1.059	30	11	0.98	30	12.1	1.079	30	14.6	227	25.4	8.29
Q8HTU2	Photosystem II D2 protein (Fragment) OS=Pinguicula gracilis GN=psbD PE=4 SV=1 - [Q8HTU2_9LAMI]	174.61	29.6	55	1	3	65	0.972	1		1.15	1		1.236	1		1.476	1		0.944	1		1.111	1		1.222	1		1.445	1		125	14.3	5.12
A0A061SDU7	Chlorophyll a-b binding protein, chloroplastic (Fragment) OS=Tetraselmis sp. GSL018 GN=TSPGSL018_8456 PE=3 SV=1 - [A0A061SDU7_9CHLO]	174.28	6.67	5	1	1	25	1.045	25	15.8	0.994	25	19.2	1.006	25	21.7	0.917	25	27.8	1.26	25	21.5	1.213	25	28.6	1.239	25	20.9	1.169	25	22.8	120	13.2	7.18
A0A0S3T4X6	Uncharacterized protein OS=Vigna angularis var. angularis GN=Vigan.10G182600 PE=3 SV=1 - [A0A0S3T4X6_PHAAN]	172.25	22.53	74	1	3	36	1.117	2	2.6	1.081	2	1.7	1.117	2	15.7	1.09	2	11.3	1.057	2	11.4	1.017	2	7	0.971	2	5.2	0.938	2	9.6	182	20.8	8.65
E1Z349	Malate dehydrogenase OS=Chlorella variabilis GN=CHLNCDRAFT_18230 PE=3 SV=1 - [E1Z349_CHLVA]	170.59	3.25	4	1	1	19	0.937	19	7.6	1.015	19	7.8	0.991	19	11.3	1.087	19	6.8	0.989	19	10.4	1.114	19	10.4	0.93	19	15.7	1.032	19	12.4	338	35.4	5.59
A0A0S2IC28	Cytochrome b559 subunit alpha OS=Lobochlamys segnis GN=psbE PE=3 SV=1 - [A0A0S2IC28_9CHLO]	168.94	41.98	91	1	5	39	1.156	22	10.2	1.201	22	5.8	1.033	22	26.7	1.081	22	38.2	1.077	22	9.3	1.085	22	9.5	0.967	22	5.3	0.996	22	9.9	81	9.2	7.25
H2DRI9	Glutamine synthetase OS=Dunaliella viridis PE=2 SV=1 - [H2DRI9_9CHLO]	167	23.9	1	6	6	44	1.006	43	18.8	0.967	44	18.9	0.97	42	26.5	0.963	43	29.3	0.954	43	23.1	0.937	44	22.2	0.951	43	20.2	0.963	44	21.8	385	42.2	6.15
M7YAM8	40S ribosomal protein S27 OS=Triticum urartu GN=TRIUR3_24356 PE=3 SV=1 - [M7YAM8_TRIUA]	161.52	19.75	136	2	2	14	1.06	14	16.9	1.003	14	14.4	0.957	14	15.2	0.942	14	14.1	1.039	14	9.3	0.94	14	11.5	0.944	14	17.1	0.933	14	11.3	162	18.3	8.4
R7WF41	Threonine synthase 2, chloroplastic OS=Aegilops tauschii GN=F775_28901 PE=4 SV=1 - [R7WF41_AEGTA]	156.67	6.17	139	1	2	10	0.716	6	35.9	0.902	6	8.2	0.855	6	27.2	1.1	6	6	0.923	6	9.7	0.977	6	10.9	0.967	6	13	1.007	6	14.9	389	41.9	7.2
B4FX51	Uncharacterized protein OS=Zea mays PE=2 SV=1 - [B4FX51_MAIZE]	153.03	9.38	3	1	1	4																									96	10.8	9.88
E1ZF27	Phosphoribulokinase (Fragment) OS=Chlorella variabilis GN=CHLNCDRAFT_31168 PE=3 SV=1 - [E1ZF27_CHLVA]	152.33	7.65	22	2	4	63	1.032	50	9.8	1.062	50	11.3	0.971	50	13.7	1.011	50	15.1	1.102	50	9	1.14	50	9.1	1.066	50	12.6	1.112	50	10.4	405	44.9	7.66
P93986	Ribulose-1,5-bisphosphate carboxylase, large subunit (Fragment) OS=Casasia clusiifolia GN=rbcL PE=3 SV=1 - [P93986_9GENT]	151.56	13.38	32438	1	6	246																									471	52.2	6.58
D8RLA8	Putative uncharacterized protein OS=Selaginella moellendorffii GN=SELMODRAFT_412732 PE=3 SV=1 - [D8RLA8_SELML]	151.06	4.43	119	1	3	17	1.094	3	19.5	1.154	3	1.3	1.134	3	2.9	1.053	3	10	1.177	3	6.8	1.105	3	13.9	1.037	3	4.5	0.963	3	11.5	654	72.9	5.12
A0A150GG04	Uncharacterized protein OS=Gonium pectorale GN=GPECTOR_25g353 PE=3 SV=1 - [A0A150GG04_GONPE]	150.6	2.8	55	3	3	17	0.886	17	14.3	0.914	17	9.8	0.887	17	9.5	0.955	17	18.3	0.926	17	13.3	0.924	17	13.6	0.909	17	8.6	0.939	17	14.1	1355	133.4	4.46
W9RAB8	Geranylgeranyl diphosphate reductase OS=Morus notabilis GN=L484_015953 PE=4 SV=1 - [W9RAB8_9ROSA]	148.05	8.78	158	3	4	23	1.189	17	14.3	1.105	17	8.8	1.121	17	31.2	1.081	17	47.2	1.047	17	12.3	1.02	17	12.2	1.002	17	22.6	1.012	17	18.7	467	51.8	9.09
A8HXS9	Isopropylmalate synthase (Fragment) OS=Chlamydomonas reinhardtii GN=LEU2 PE=4 SV=1 - [A8HXS9_CHLRE]	147.67	3.38	2	1	1	5	1.031	4	15	1.071	4	19.8	0.997	4	9.4	1.132	4	3	1.141	4	16.3	1.294	4	5.9	1.236	4	10.4	1.348	4	13.7	444	47.8	7.62
A0A097KPA5	Mg-protoporphyrin IX chelatase OS=Planctonema lauterbornii GN=chlI PE=3 SV=1 - [A0A097KPA5_9CHLO]	146.54	25.07	186	2	7	20	1.057	5	12.5	0.894	5	2	0.738	5	59.4	0.684	5	54.6	1.128	5	0.2	0.999	5	4.6	1.431	5	19.8	1.172	5	15.2	351	39.4	5.05
H1A7A5	Heat shock protein 60 OS=Ulva pertusa GN=HSP60 PE=2 SV=1 - [H1A7A5_ULVPE]	145.62	7.33	212	1	4	19	1.001	6	9.9	1.004	6	18.5	0.84	6	8.5	0.824	6	21.5	0.971	6	16.3	1.069	6	19.8	1.059	6	11.8	1.068	6	9.4	573	60.4	5.24
I3RV96	Heat shock protein 90 OS=Dunaliella salina GN=HSP90 PE=2 SV=1 - [I3RV96_DUNSA]	144.73	15.8	427	10	10	23	1.024	16	4.6	1.065	16	5.9	1.22	16	15.6	1.253	16	15.3	1.161	16	11	1.128	16	11.3	1.051	16	10.8	1.079	16	15.1	696	79.5	5.06
D8UF22	Malate dehydrogenase OS=Volvox carteri f. nagariensis GN=mdh1 PE=3 SV=1 - [D8UF22_VOLCA]	144.62	3.61	2	1	1	6	1.093	6	15.4	1.126	6	14.3	0.876	6	14.6	1.034	6	21.4	1.055	6	3.5	1.151	6	10.3	0.979	6	17.1	1.073	6	4.3	332	34.3	7.27
D7TDB5	Putative uncharacterized protein OS=Vitis vinifera GN=VIT_12s0057g01470 PE=4 SV=1 - [D7TDB5_VITVI]	144.52	26.54	206	4	4	12	1.053	12	24.3	1.049	12	15.4	1.145	12	21.1	1.154	12	31.4	1.08	12	13.7	1.059	12	22.5	1.069	12	19.4	1.047	12	15.7	211	23.2	7.01
A0A150GPI6	Uncharacterized protein OS=Gonium pectorale GN=GPECTOR_11g169 PE=4 SV=1 - [A0A150GPI6_GONPE]	144.47	3.05	3	1	1	6	0.865	6	6.8	0.933	6	3	1.108	6	12.5	1.17	6	8.4	1.011	6	7.3	1.046	6	6	0.987	6	9	1.03	6	7	393	44	9.39
A0A0D2K6T4	Uncharacterized protein OS=Monoraphidium neglectum GN=MNEG_1930 PE=4 SV=1 - [A0A0D2K6T4_9CHLO]	140.67	6.23	7	2	2	12	1.131	12	8.2	1.225	12	10.2	1.229	12	10.4	1.313	12	21.5	0.961	12	13.8	1.091	12	6.4	0.907	12	7.3	1.044	12	12.9	401	42.8	9.8
A0A061QZ33	Alanine-glyoxylate transaminase / serine-glyoxylate transaminase / serine-pyruvate transaminase OS=Tetraselmis sp. GSL018 GN=AGXT PE=3 SV=1 - [A0A061QZ33_9CHLO]	140.65	3.96	2	1	1	11	0.928	11	18.4	0.912	11	22.2	0.936	11	7	0.955	11	15.6	0.973	11	17.5	0.958	11	14.4	0.952	11	15.3	1.045	11	21.3	455	49.4	7.28
V9HXF1	Geranylgeranyl diphosphate synthase OS=Dunaliella viridis GN=GGPS PE=2 SV=1 - [V9HXF1_9CHLO]	138.96	10.14	2	3	3	7	0.999	7	13.9	1.018	7	7.5	0.89	7	10.3	0.933	7	8.6	1.043	7	8.3	1.077	7	6.3	1.014	7	5.8	1.045	7	5.5	345	37.3	6.86
A0ZW40	ATP synthase subunit alpha OS=Polytomella sp. Pringsheim 198.80 GN=atp1 PE=2 SV=1 - [A0ZW40_9CHLO]	136.32	6.76	1664	1	3	21	1.068	5	12.1	1.089	5	16.3	1.237	5	5.9	1.198	5	9.7	1.007	5	10.9	0.975	5	14.3	0.97	5	8.5	0.975	5	10.9	562	60.6	9.6
A0A140GJ02	Cytochrome b559 subunit beta OS=Ourococcus multisporus GN=psbF PE=3 SV=1 - [A0A140GJ02_9CHLO]	136.18	31.82	2	2	2	43	1.183	43	24.3	1.072	43	21.5	1.307	43	33.8	1.215	43	35.2	1.045	43	18.2	1.038	43	22.7	1.021	43	14	0.951	43	18.1	44	5.1	10.9
A0A0D2JIX1	3-isopropylmalate dehydrogenase OS=Monoraphidium neglectum GN=MNEG_8702 PE=3 SV=1 - [A0A0D2JIX1_9CHLO]	134.24	9.47	7	1	3	13	0.843	3	0.5	0.905	3	10.7	1.086	3	3.1	1.226	3	4.4	1.035	3	5	1.014	3	2.6	0.98	3	12.4	1.067	3	11.5	359	38.6	5.4
P81831	Phosphoenolpyruvate carboxylase 1 OS=Chlamydomonas reinhardtii GN=Ppc1 PE=1 SV=2 - [CAPP1_CHLRE]	134.15	2.26	113	1	2	10	1.049	8	21.2	0.847	8	9.1	1.228	8	23.3	1.129	8	30.8	0.958	8	11.9	0.753	8	18.9	0.912	8	19.2	0.83	8	18.9	974	108.8	6.55
A0A078DI11	BnaA03g07840D protein OS=Brassica napus GN=BnaA03g07840D PE=3 SV=1 - [A0A078DI11_BRANA]	131.54	9.06	915	4	5	17	0.989	10	5.5	0.987	10	8.8	0.839	10	6.6	0.818	10	7.5	0.991	10	7.6	0.97	10	6.1	1.007	10	12.5	1.009	10	12.1	629	70.9	7.4
E1ZIW5	Arginine biosynthesis bifunctional protein ArgJ, chloroplastic OS=Chlorella variabilis GN=CHLNCDRAFT_135738 PE=3 SV=1 - [E1ZIW5_CHLVA]	130.06	4.27	3	2	2	8	0.977	8	17	1.075	8	17.9	0.883	8	1.1	0.868	8	8.8	0.922	8	12.8	1.016	8	14.1	0.944	8	9.7	0.956	8	11.9	515	52.4	6.2
Q2VB01	Plasma membrane ATPase OS=Dunaliella salina PE=2 SV=1 - [Q2VB01_DUNSA]	129.22	7.37	3	5	5	14	0.96	14	21	0.993	14	19.2	0.828	14	31.1	1.006	14	21.2	0.941	14	27.2	0.99	14	18.5	1.044	14	27.5	1.014	14	11.7	923	99.9	5.94
A0A150GXY0	Chlorophyll a-b binding protein, chloroplastic OS=Gonium pectorale GN=GPECTOR_4g710 PE=3 SV=1 - [A0A150GXY0_GONPE]	129.14	3.74	2	1	1	18	1.108	18	10.4	1.264	18	16	0.996	18	6.4	1.123	18	10.8	0.987	18	13	1.131	18	14.9	0.925	18	6.4	1.086	18	10.9	214	22.9	9.17
A0A0S2LPC6	Ribosomal protein S9 OS=Chlamydomonas applanata GN=rps9 PE=3 SV=1 - [A0A0S2LPC6_CHLAP]	128.41	11.64	9	2	2	8	1.123	4	3.2	0.936	4	3.5	0.958	4	11.9	0.785	4	7.3	1.031	4	4.2	0.836	4	6.6	1.172	4	3.1	0.932	4	5.5	189	20.5	9.51
D8UF54	Putative uncharacterized protein OS=Volvox carteri f. nagariensis GN=VOLCADRAFT_77540 PE=4 SV=1 - [D8UF54_VOLCA]	126.84	9.67	86	1	4	38	0.914	9	8	0.949	9	16.5	1.199	9	8.9	1.16	9	27.3	0.983	9	5.5	1.027	9	9	0.996	9	9.7	1.016	9	9	517	56.9	8.69
A0A126X1R5	Putative LOV domain-containing protein OS=Dunaliella salina PE=2 SV=1 - [A0A126X1R5_DUNSA]	126.38	9.43	82	5	5	11	0.924	8	13.9	0.977	8	18.5	0.971	8	14.5	0.92	8	26.4	0.918	8	9.9	0.904	8	22.4	0.942	8	14.4	0.919	8	19.3	721	80.3	8.21
A0A150GNY9	Uncharacterized protein OS=Gonium pectorale GN=GPECTOR_14g28 PE=4 SV=1 - [A0A150GNY9_GONPE]	126.27	7.53	23	3	3	12	0.971	3	2.6	0.775	3	4.7	0.981	3	22.9	0.817	3	30.9	0.943	3	0.1	0.773	3	9.8	1.018	3	8.6	0.826	3	10.9	372	41.9	7.5
B7TJI1	Chloroplast heat shock protein 70B (Fragment) OS=Dunaliella salina GN=hsp70B PE=2 SV=1 - [B7TJI1_DUNSA]	126.23	52.34	17	1	6	43	1.125	2	6.9	1.101	2	14.8	0.839	2	9.7	0.827	2	17.6	1.245	2	12	1.21	2	19.9	1.249	2	9.3	1.22	2	1.4	128	13.9	8.85
A0A061S7A7	Aconitate hydratase, mitochondrial OS=Tetraselmis sp. GSL018 GN=ACNA PE=3 SV=1 - [A0A061S7A7_9CHLO]	125.75	5.05	13	1	3	8	0.975	4	4	0.968	4	22.5	1.043	4	3.6	1.021	4	12.4	1.145	4	14	1.106	4	20.6	0.906	4	4.2	0.975	4	20	772	83.3	5.82
W5H8Z3	Uncharacterized protein OS=Triticum aestivum PE=4 SV=1 - [W5H8Z3_WHEAT]	120.08	16.13	132	1	1	18	0.831	18	15.5	0.962	18	17.5	0.542	18	72.2	0.613	18	78.3	0.852	18	23.2	0.91	18	39.2	0.859	18	13.9	0.955	18	14.2	62	6.6	4.35
A0A144QFN1	Acetyl-coenzyme A synthetase OS=Dunaliella tertiolecta GN=ACS PE=2 SV=1 - [A0A144QFN1_DUNTE]	119.62	5.64	154	2	3	5	0.894	4	9	0.859	4	9.7	1.051	4	9	1.049	4	14.3	0.97	4	4.8	0.866	4	3.3	1.036	4	6.8	1.002	4	11.8	727	79.7	7.15
D2Z057	60S ribosomal protein L6 (Fragment) OS=Selaginella uncinata GN=RPL6 PE=2 SV=1 - [D2Z057_SELUN]	118.77	10.81	44	1	1	11	0.971	11	28.2	0.956	11	4	1.167	11	7.7	0.947	11	13.6	0.952	11	14.5	0.843	11	7.2	1.259	11	18.8	1.047	11	30.2	111	12.6	9.03
D8TKE8	Mg-protoporphyrin IX chelatase OS=Volvox carteri f. nagariensis GN=VOLCADRAFT_79418 PE=3 SV=1 - [D8TKE8_VOLCA]	118.73	19.32	181	2	7	26	1.013	1		1.08	1		1.087	1		1.168	1		1.08	1		1.143	1		0.971	1		1.033	1		414	45.3	6.47
A0A061SDT6	Pyruvate,orthophosphate dikinase (Fragment) OS=Tetraselmis sp. GSL018 GN=PPDK PE=4 SV=1 - [A0A061SDT6_9CHLO]	118.14	3.62	178	1	3	13	0.966	1		0.981	1		0.8	1		0.819	1		0.856	1		0.864	1		1.061	1		1.077	1		856	92.5	4.77
D8UAX2	Pyruvate phosphate dikinase OS=Volvox carteri f. nagariensis GN=VOLCADRAFT_66258 PE=4 SV=1 - [D8UAX2_VOLCA]	118.14	3.38	179	1	3	13	0.999	1		0.99	1		0.974	1		0.974	1		0.911	1		0.898	1		0.807	1		0.799	1		887	96.6	5.8
A1XKU6	Chlorophyll a-b binding protein, chloroplastic OS=Dunaliella salina PE=2 SV=1 - [A1XKU6_DUNSA]	117.01	13.44	61	3	3	51	1.18	46	8.4	1.073	46	10.1	1.098	46	14.1	1.019	46	14.9	1.338	46	18	1.228	46	18	1.344	46	12.1	1.202	46	15.4	253	27.2	4.96
B8LLH9	Putative uncharacterized protein OS=Picea sitchensis PE=2 SV=1 - [B8LLH9_PICSI]	115.16	2.39	162	1	2	9	0.927	2	26.2	0.945	2	11.2	1.055	2	5.7	1.085	2	20.5	0.911	2	11.9	0.922	2	2.8	0.83	2	13.9	0.845	2	0.7	963	104.8	6.25
A0A0D2N7F8	Uncharacterized protein OS=Monoraphidium neglectum GN=MNEG_6184 PE=4 SV=1 - [A0A0D2N7F8_9CHLO]	114.75	3.85	1	1	1	4	1.117	4	3.3	1.143	4	7.7	0.997	4	10.4	1.048	4	9.2	1.049	4	8.6	1.072	4	0.6	0.928	4	9	0.931	4	9.1	286	31.2	9.31
A0A0S2LNL9	Cytochrome b559 subunit alpha OS=Jenufa minuta GN=psbE PE=3 SV=1 - [A0A0S2LNL9_9CHLO]	113.82	40.96	46	1	5	19	1.415	2	0.7	1.384	2	2.7	0.516	2	14.1	0.509	2	12.1	1.054	2	0.2	1.024	2	2.2	1.055	2	9.3	1.03	2	7.4	83	9.5	7.25
A0A140HAX0	Photosystem I assembly protein Ycf4 OS=Ankyra judayi GN=ycf4 PE=3 SV=1 - [A0A140HAX0_9CHLO]	113.75	7.65	10	1	1	7	0.907	7	15.2	1.061	7	13	0.978	7	41.7	1.046	7	25.9	0.947	7	17.8	1.027	7	20.5	1.022	7	14.8	1.251	7	14.5	183	21.2	9.66
A0A0D2N9E6	N-acetyl-gamma-glutamyl-phosphatereductase OS=Monoraphidium neglectum GN=MNEG_5668 PE=3 SV=1 - [A0A0D2N9E6_9CHLO]	111.98	6.81	82	2	2	8	0.895	8	6.1	0.936	8	19	1.072	8	13.4	1.103	8	14.1	0.977	8	10.1	1.012	8	22.5	1.091	8	17.2	1.11	8	27.5	367	39.3	7.77
D8T3V5	Elongation factor Ts (Fragment) OS=Selaginella moellendorffii GN=SELMODRAFT_40704 PE=3 SV=1 - [D8T3V5_SELML]	111.15	1.51	2	1	1	4	0.843	4	14.8	0.966	4	2.7	0.98	4	11	1.055	4	4.8	0.917	4	10.1	0.989	4	8.5	0.943	4	6.2	1.034	4	3	863	94.5	4.97
A0A150GRT7	Uncharacterized protein OS=Gonium pectorale GN=GPECTOR_9g593 PE=4 SV=1 - [A0A150GRT7_GONPE]	110.4	5.23	124	2	2	5	0.956	5	8	0.881	5	9.5	1.268	5	21	1.006	5	10.4	1.122	5	9.8	0.877	5	4.8	1.18	5	13.7	0.955	5	14.6	459	50.4	8.09
Q52R84	14-3-3 protein OS=Haematococcus pluvialis PE=2 SV=1 - [Q52R84_HAEPL]	109.97	10.66	31	2	3	38	0.875	24	10.8	0.917	24	13.1	1.137	24	19.3	1.239	24	19.5	0.96	24	13.2	1.018	24	12.5	0.931	24	24.4	0.963	24	19.5	244	27.6	4.96
A0A059A2D6	Uncharacterized protein OS=Eucalyptus grandis GN=EUGRSUZ_K02027 PE=4 SV=1 - [A0A059A2D6_EUCGR]	109.61	3.72	14	1	1	3	0.922	3	1.7	1.099	3	3.5	0.857	3	29.3	1.041	3	19	0.908	3	8.4	1.05	3	3.3	0.959	3	31.2	1.154	3	8.4	376	41.7	6.57
A0A061RGN1	Phosphotransferase system, enzyme I, PtsI (Fragment) OS=Tetraselmis sp. GSL018 GN=PTSI PE=4 SV=1 - [A0A061RGN1_9CHLO]	109.59	3.31	163	1	2	9																									635	68.3	5.38
Q33BU9	Elongation factor 2 (Fragment) OS=Auxenochlorella pyrenoidosa GN=EF-2 PE=2 SV=1 - [Q33BU9_AUXPY]	109.52	3.19	122	1	3	10	0.828	1		0.897	1		1.101	1		1.202	1		1.018	1		1.095	1		0.873	1		0.944	1		816	90.5	5.82
C1MWS0	Predicted protein OS=Micromonas pusilla (strain CCMP1545) GN=MICPUCDRAFT_27460 PE=4 SV=1 - [C1MWS0_MICPC]	109.52	5.54	121	1	3	10																									849	94.9	6.13
C5H8E3	4-hydroxy-3-methylbut-2-enyl diphosphate reductase OS=Dunaliella salina GN=HDR PE=2 SV=1 - [C5H8E3_DUNSA]	106.94	9.49	115	4	4	12	1.114	7	13	0.917	7	21.9	1.063	7	24.6	0.972	7	20.8	0.946	7	12.4	0.835	7	13.2	0.943	7	16.5	0.86	7	8.3	474	53.1	6.76
I1W164	Rpn8 OS=Dunaliella salina PE=2 SV=1 - [I1W164_DUNSA]	106.38	6.36	4	2	2	8	0.857	8	18	0.896	8	18.1	0.872	8	22.9	0.91	8	17.1	1.101	8	12.9	1.112	8	28	1.037	8	18.1	1.043	8	31.2	330	37.3	5.63
A0A0K9QID9	40S ribosomal protein S8 OS=Spinacia oleracea GN=SOVF_181850 PE=3 SV=1 - [A0A0K9QID9_SPIOL]	105.84	10.91	205	1	2	7	1.065	1		1.076	1		0.744	1		0.757	1		0.735	1		0.737	1		0.793	1		0.8	1		220	24.9	10.26
D1FV83	Putative uncharacterized protein (Fragment) OS=Dunaliella viridis PE=4 SV=1 - [D1FV83_9CHLO]	105.31	17.36	1	4	4	9	1.057	9	6.4	0.993	9	7	1.208	9	18.5	1.035	9	36	1.024	9	9.4	0.907	9	25.2	1.005	9	20.4	0.911	9	24.3	242	27.2	6.99
A8IBY2	Predicted protein (Fragment) OS=Chlamydomonas reinhardtii GN=CHLREDRAFT_111269 PE=4 SV=1 - [A8IBY2_CHLRE]	105	8.67	252	4	4	11	1.036	11	8.6	1.031	11	10.1	1.006	11	23.9	1.138	11	15.6	0.991	11	14	0.998	11	13.7	1.028	11	9.2	1.013	11	11	600	63.4	8.85
E4W5W9	1-deoxy-D-xylulose 5-phosphate reductoisomerase OS=Dunaliella salina GN=DXR PE=2 SV=1 - [E4W5W9_DUNSA]	104.97	11.47	14	5	5	12	0.954	8	13.1	0.952	8	7.3	0.907	8	17.9	0.959	8	10.8	0.957	8	6.4	0.901	8	20.7	1.056	8	6.9	1.013	8	12.3	436	47.2	5.72
A0A0S2LPR1	30S ribosomal protein S2, chloroplastic OS=Carteria sp. SAG 8-5 GN=rps2 PE=3 SV=1 - [A0A0S2LPR1_9CHLO]	103.98	1.88	2	1	1	6	1.139	6	6.8	1.092	6	0.9	1.275	6	35.2	1.205	6	29.7	1.175	6	22.5	1.151	6	14.8	1.066	6	7.1	1.136	6	16.9	850	97.3	10.51
B9HIW3	Phosphogluconate dehydrogenase family protein (Fragment) OS=Populus trichocarpa GN=POPTR_0008s112801g PE=4 SV=2 - [B9HIW3_POPTR]	103.27	9.19	166	1	2	7	0.884	6	13.2	0.94	6	19.3	0.926	6	10.5	0.971	6	5.3	1.031	6	13.1	1.048	6	18.1	1.009	6	8	0.965	6	12	272	30.6	8.66
A8II42	T-complex protein 1 subunit gamma OS=Chlamydomonas reinhardtii GN=CCT3 PE=3 SV=1 - [A8II42_CHLRE]	102.83	6.13	8	1	3	9	1.01	2	11.7	0.982	2	2.6	1.208	2	6.5	1.183	2	2.5	1.057	2	12.3	1.02	2	21.5	1.04	2	9.3	1.009	2	0.3	555	60.7	6.39
A0A150GCR9	T-complex protein 1 subunit gamma OS=Gonium pectorale GN=GPECTOR_34g777 PE=3 SV=1 - [A0A150GCR9_GONPE]	102.69	6.64	8	1	3	9	0.934	2	10	1.052	2	7.3	0.879	2	18.6	0.998	2	1.2	1.002	2	16.7	1.12	2	0.7	1.02	2	3.2	1.147	2	14.2	557	60.7	6.13
A2PZC3	UDP-glucose 6-dehydrogenase OS=Chlamydomonas reinhardtii GN=EZY12 PE=2 SV=1 - [A2PZC3_CHLRE]	101.78	11.32	12	5	5	12	1.033	11	10.4	1.014	11	15.4	1.031	11	17.7	0.978	11	8.2	0.996	11	12.7	1.023	11	11.6	0.952	11	18.3	0.962	11	5.4	477	52.5	6.47
I0YVA0	Adenylosuccinate synthetase, chloroplastic OS=Coccomyxa subellipsoidea C-169 GN=PURA PE=3 SV=1 - [I0YVA0_9CHLO]	101.26	3.89	11	2	2	10	0.822	1		0.931	1		0.691	1		0.79	1		0.795	1		0.895	1		1.002	1		1.134	1		489	52.7	7.49
A0A0K9S317	40S ribosomal protein S8 OS=Spinacia oleracea GN=SOVF_000550 PE=3 SV=1 - [A0A0K9S317_SPIOL]	100.93	10.5	262	1	2	7	1.11	1		1.146	1		0.724	1		0.753	1		0.782	1		0.802	1		1.546	1		1.594	1		219	24.8	10.4
D8TTH7	Succinyl-CoA ligase subunit beta OS=Volvox carteri f. nagariensis GN=sclb1 PE=3 SV=1 - [D8TTH7_VOLCA]	100.65	7.13	4	3	3	6	1.005	6	9.8	0.955	6	5.1	0.948	6	12.3	0.92	6	12.7	1.07	6	10.8	1.075	6	6.6	1.012	6	2.4	1.011	6	20.8	421	44.6	7.66
B2BJ90	Biotin carboxylase (Fragment) OS=Haematococcus pluvialis PE=2 SV=1 - [B2BJ90_HAEPL]	99.92	16.42	1	1	2	15	1.147	1		1.003	1		1.129	1		0.996	1		1.106	1		0.961	1		1.149	1		1.004	1		201	21.2	8.47
A0A061RZ45	Elongation factor Tu OS=Tetraselmis sp. GSL018 GN=TUFA PE=3 SV=1 - [A0A061RZ45_9CHLO]	99.47	12.5	637	2	5	18	0.947	8	9.8	0.982	8	13.2	0.799	8	8.3	0.846	8	10.4	0.953	8	6.2	1.073	8	7.9	1.169	8	15.4	1.27	8	15.4	448	49	5.76
B1PZ65	MAR-binding protein OS=Dunaliella salina PE=4 SV=1 - [B1PZ65_DUNSA]	97.96	8.13	7	4	4	8	1.037	8	12.4	1.124	8	24.2	0.938	8	9	1.049	8	25.2	1.09	8	11.7	1.225	8	11.1	0.996	8	9.6	1.037	8	12.6	541	58.6	9.11
A0A087SCL1	Porphobilinogen deaminase, chloroplastic OS=Auxenochlorella protothecoides GN=F751_6019 PE=3 SV=1 - [A0A087SCL1_AUXPR]	97.17	3.27	1	1	1	5	1.016	5	3.9	0.935	5	14.4	0.955	5	5.3	0.898	5	3.7	1.023	5	13.4	0.997	5	3.8	1.134	5	5.8	1.01	5	10.7	367	39.9	9.04
D0FXY9	30S ribosomal protein S11, chloroplastic OS=Dunaliella salina GN=rps11 PE=3 SV=1 - [D0FXY9_DUNSA]	97.14	19.23	3	2	2	5	1.387	5	26.3	1.128	5	7.5	1.35	5	50.4	1.217	5	7.6	0.935	5	25.1	0.881	5	15.4	0.91	5	39	0.783	5	35.6	130	14.3	11.21
M7YHQ4	Heat shock 70 kDa protein, mitochondrial OS=Triticum urartu GN=TRIUR3_14529 PE=4 SV=1 - [M7YHQ4_TRIUA]	96.93	7.73	2	1	1	2	1.072	2	10.2	1.218	2	7.5	1.027	2	2.6	1.176	2	0.1	1.144	2	17.4	1.291	2	14.7	1.219	2	5.9	1.383	2	3.3	220	23.1	4.88
K7NU11	Ribosomal protein L14 OS=Dunaliella tertiolecta GN=rpl14 PE=2 SV=1 - [K7NU11_DUNTE]	96.76	29.41	114	3	3	10	1.009	8	2.4	0.91	8	13.9	1.011	8	26.5	1.144	8	10.3	1.103	8	8.5	1.027	8	24.6	1.12	8	9.7	0.945	8	2.8	119	13	10.56
I0YVE2	Aspartate carbamoyltransferase OS=Coccomyxa subellipsoidea C-169 GN=COCSUDRAFT_29636 PE=3 SV=1 - [I0YVE2_9CHLO]	95.06	7.98	6	1	2	7																									263	29.4	6.05
A8JJV5	Histone H2B (Fragment) OS=Chlamydomonas reinhardtii GN=HTB29 PE=3 SV=1 - [A8JJV5_CHLRE]	93.29	26.92	767	3	3	35	0.963	35	14.5	0.988	35	17.2	0.997	35	21.2	0.988	35	27.4	1.054	35	16	1.039	35	19.1	1.006	35	14.2	1.011	35	19.5	104	11.6	9.85
A0A150FW40	Uncharacterized protein OS=Gonium pectorale GN=GPECTOR_273g713 PE=3 SV=1 - [A0A150FW40_GONPE]	92.33	6.54	3	3	3	5	1.126	5	19.7	1.194	5	9.2	0.865	5	33.3	0.941	5	24	0.938	5	15.5	1.116	5	9.8	1.085	5	9.3	0.987	5	27.8	566	61.3	7.59
A0A0S2LQ96	50S ribosomal protein L5, chloroplastic OS=Characiochloris acuminata GN=rpl5 PE=3 SV=1 - [A0A0S2LQ96_9CHLO]	92.2	10.56	8	1	2	6	0.927	4	23.9	0.892	4	2.9	0.904	4	13.5	0.953	4	15.2	0.939	4	13.3	0.976	4	15.4	0.91	4	27.1	0.869	4	6.5	180	20.5	9.7
D0FXX7	50S ribosomal protein L23, chloroplastic OS=Dunaliella salina GN=rpl23 PE=3 SV=1 - [D0FXX7_DUNSA]	91.56	16.38	1	2	2	8	0.997	8	8.4	1.015	8	8.2	0.96	8	7.2	0.967	8	12.5	1.088	8	19.3	1.014	8	11.3	1.038	8	23.3	0.99	8	13.5	116	13.4	9.94
A0A150H4C5	Phosphoglycolate phosphatase OS=Gonium pectorale GN=GPECTOR_1g610 PE=3 SV=1 - [A0A150H4C5_GONPE]	91.47	9.74	170	3	3	9	1.027	5	4.3	0.926	5	4.6	0.867	5	6.5	0.955	5	2.5	1.009	5	5.5	1.028	5	12.5	1.049	5	12.9	1.091	5	19.1	308	33.5	5.76
A0A150GYI1	Uncharacterized protein OS=Gonium pectorale GN=GPECTOR_4g807 PE=4 SV=1 - [A0A150GYI1_GONPE]	91.4	5.16	3	1	1	5	0.954	5	12.8	0.903	5	7.3	1.071	5	10	1.071	5	8.8	1.012	5	15.9	0.952	5	21.9	1.099	5	4.7	1.039	5	4.2	252	27.8	5.05
A0A0D2KX90	V-type H+-transporting ATPase subunit B OS=Monoraphidium neglectum GN=MNEG_8035 PE=4 SV=1 - [A0A0D2KX90_9CHLO]	90.98	14.85	7	1	1	7	0.997	7	8.8	0.923	7	4.1	1.172	7	30.7	1.173	7	33.4	1.1	7	13.9	1.104	7	17.4	1.114	7	5.1	1.073	7	11.9	101	10.7	9.35
Q8SAQ6	6-phosphogluconate dehydrogenase, decarboxylating OS=Chlamydomonas reinhardtii GN=gnd PE=2 SV=1 - [Q8SAQ6_CHLRE]	90.21	10	177	2	4	13	1.013	10	7.4	0.912	10	23.8	1.192	10	20.2	1.196	10	34.1	0.993	10	12.9	0.974	10	18.1	0.992	10	8.2	0.89	10	12.6	490	53.3	6
A0A0A7EAY4	ATP synthase subunit alpha, chloroplastic (Fragment) OS=Choricystis parasitica GN=atpA PE=4 SV=1 - [A0A0A7EAY4_9CHLO]	89.8	7.14	1400	1	2	25	0.998	1		1.032	1		1.009	1		1.052	1		0.985	1		1.011	1		0.982	1		1.014	1		336	35.5	8.05
A0A061QR18	Chaperonin GroEL (Fragment) OS=Tetraselmis sp. GSL018 GN=HSPD1 PE=3 SV=1 - [A0A061QR18_9CHLO]	89.74	4.75	186	1	2	7	1.022	5	3.9	0.846	5	10.1	1.068	5	12.4	0.871	5	9.1	1.146	5	7.1	1.034	5	4.7	1.115	5	6.7	1.002	5	9.8	590	63.7	5.33
A0A0D9WYL7	Uncharacterized protein OS=Leersia perrieri PE=4 SV=1 - [A0A0D9WYL7_9ORYZ]	89.63	11.01	1	1	1	4	0.851	4	2.6	1.038	4	12.5	0.722	4	25	0.889	4	23.4	0.889	4	13.6	1.078	4	2.4	0.79	4	9.6	0.974	4	6.6	109	11.4	9.39
A0A0D2LLB4	Acetyl-CoA carboxylase, biotin carboxylase OS=Monoraphidium neglectum GN=MNEG_0810 PE=4 SV=1 - [A0A0D2LLB4_9CHLO]	89.56	12.43	86	4	6	28	0.97	12	27	0.946	12	18.3	1.029	12	11.2	1.049	12	18	0.913	12	13.2	0.876	12	23.4	0.956	12	17.6	0.901	12	25.5	531	57.9	8.88
A0A087SQP7	Ornithine aminotransferase, mitochondrial OS=Auxenochlorella protothecoides GN=F751_5162 PE=3 SV=1 - [A0A087SQP7_AUXPR]	87.96	3.34	1	1	1	5	0.908	5	6.6	0.924	5	6.1	0.993	5	21.5	0.883	5	13.4	0.958	5	9.2	0.913	5	10.2	0.914	5	33	0.929	5	4.3	419	45.2	6.11
A0A150GEW8	ATP-dependent Clp protease proteolytic subunit OS=Gonium pectorale GN=GPECTOR_28g789 PE=3 SV=1 - [A0A150GEW8_GONPE]	86.48	3.16	1	1	1	3	1.171	3	34.3	0.984	3	0.1	1.14	3	18.7	1.068	3	12.4	1.064	3	6.7	1.007	3	8.1	1.029	3	10.8	0.864	3	10.5	443	50	9.13
C1K003	Chlorophyll a-b binding protein, chloroplastic OS=Dunaliella salina GN=Lhca2 PE=2 SV=1 - [C1K003_DUNSA]	86.22	9.65	1	2	2	19	0.954	19	12.6	1.186	19	20.4	0.705	19	17.5	0.869	19	13.3	0.957	19	20.1	1.208	19	19.9	0.939	19	6.5	1.21	19	11.3	228	24.7	6.79
A0A150GYB6	Uncharacterized protein OS=Gonium pectorale GN=GPECTOR_4g823 PE=3 SV=1 - [A0A150GYB6_GONPE]	84.89	12.48	187	4	5	12	1.076	9	7.2	0.984	9	9.4	1.095	9	20.3	1.011	9	26.5	1.057	9	8.7	0.959	9	15.6	1.06	9	9.9	1.011	9	19.7	577	61.7	5.85
A0A0D2KC31	Acetyl-CoA carboxylase carboxyltransferase subunit alpha OS=Monoraphidium neglectum GN=MNEG_14537 PE=4 SV=1 - [A0A0D2KC31_9CHLO]	84.56	9.25	1	1	1	4	1.029	4	10.3	1.131	4	22.8	1.017	4	33.7	1.076	4	15.8	0.955	4	9.9	1.08	4	15.4	1.176	4	24.5	1.241	4	6.1	173	18.8	11.02
C5YMW4	Putative uncharacterized protein Sb07g002440 OS=Sorghum bicolor GN=Sb07g002440 PE=4 SV=1 - [C5YMW4_SORBI]	84.15	2.57	17	1	2	8	0.921	3	0.9	0.892	3	0.1	1.082	3	1.2	1.05	3	2.9	1.047	3	0.2	1.008	3	0.8	1.128	3	0.9	1.09	3	0.1	818	89.8	9.29
A8I232	Eukaryotic initiation factor OS=Chlamydomonas reinhardtii GN=EIF2G PE=4 SV=1 - [A8I232_CHLRE]	83.39	8.87	140	3	4	7	0.892	5	10.4	1.063	5	12	0.997	5	27.3	1.157	5	40.6	0.946	5	12	0.962	5	20.5	0.947	5	11	1.061	5	9.2	462	50	8.65
Q9SE78	Enoyl-ACP reductase (Fragment) OS=Brassica oleracea GN=ENAR-1 PE=4 SV=1 - [Q9SE78_BRAOL]	83.33	15.29	138	1	1	5	1.093	5	9.6	1.13	5	5.6	0.944	5	8.9	0.981	5	15.1	1.042	5	0.4	1.044	5	7.3	1.001	5	4.1	0.989	5	0.8	85	8.9	9.52
A6XGT2	6-phosphogluconolactonase (Fragment) OS=Polytomella parva PE=2 SV=1 - [A6XGT2_9CHLO]	82.7	8.22	1	1	1	3	1.087	3	10.7	1.125	3	1.2	0.823	3	14.8	0.858	3	0.3	0.997	3	4.8	0.993	3	1.4	1.15	3	10	1.145	3	8.7	146	15.6	9.35
A0A150GW94	THR1 protein OS=Gonium pectorale GN=GPECTOR_6g557 PE=4 SV=1 - [A0A150GW94_GONPE]	82.44	6.25	133	1	2	7	0.936	3	4.1	1.06	3	7.3	1.007	3	32.9	1.15	3	24.7	1.312	3	0.2	1.283	3	2.4	1.351	3	1.4	1.452	3	9.1	464	50.4	6.65
A8JJB6	Predicted protein (Fragment) OS=Chlamydomonas reinhardtii GN=CHLREDRAFT_109372 PE=4 SV=1 - [A8JJB6_CHLRE]	82.39	4.73	8	1	1	3	0.797	3	0.7	0.919	3	22.9	0.948	3	9.7	0.893	3	24.6	1.067	3	16.5	1.107	3	39.3	1.114	3	2.1	1.054	3	49.2	275	31.3	5.74
A9TJI7	Predicted protein OS=Physcomitrella patens subsp. patens GN=PHYPADRAFT_146609 PE=4 SV=1 - [A9TJI7_PHYPA]	82.07	7.23	1	2	2	7	1.026	7	8.9	1.037	7	16.2	0.821	7	14.6	0.878	7	7	0.958	7	5	1.03	7	3	0.872	7	9.9	0.873	7	15.3	249	26.9	5.39
A0A0U9HNM4	Peptidyl-prolyl cis-trans isomerase OS=Klebsormidium flaccidum GN=KFL_001330120 PE=3 SV=1 - [A0A0U9HNM4_KLEFL]	81.96	6.7	1	1	1	7	0.885	7	28.6	0.89	7	10.3	0.888	7	9.3	0.948	7	2.8	0.785	7	22.9	0.841	7	20.3	0.817	7	12.3	0.863	7	12.9	209	22.4	9.07
A0A150GR42	Uncharacterized protein OS=Gonium pectorale GN=GPECTOR_10g913 PE=4 SV=1 - [A0A150GR42_GONPE]	81.92	15.34	90	3	3	13	1.207	13	19.8	1.072	13	8.3	1.072	13	22.7	1	13	13.4	1.117	13	15.5	0.982	13	13	0.985	13	37.3	0.862	13	11.7	163	18.6	10.52
A0A059LG56	Class I/II aminotransferase (Fragment) OS=Helicosporidium sp. ATCC 50920 GN=H632_c2334p0 PE=4 SV=1 - [A0A059LG56_9CHLO]	81.64	5.19	1	1	1	3	0.9	3	3.1	0.941	3	10.4	1.216	3	4.5	1.16	3	3	1.052	3	1.6	1.008	3	11.8	1.331	3	1.8	1.18	3	13.9	385	41.9	5.8
D8U477	Putative uncharacterized protein OS=Volvox carteri f. nagariensis GN=VOLCADRAFT_63610 PE=3 SV=1 - [D8U477_VOLCA]	80.87	6.77	118	3	4	12	1.032	9	12.7	0.977	9	19.4	1.124	9	16.4	0.982	9	39.3	0.902	9	14.5	0.817	9	11.2	0.974	9	4	0.933	9	28	679	74.7	6.24
A0A061RKH9	Glutamate synthase (Ferredoxin) OS=Tetraselmis sp. GSL018 GN=GLTS PE=4 SV=1 - [A0A061RKH9_9CHLO]	79.24	2.61	1	1	1	8	1.021	8	20.6	0.92	8	7.1	0.713	8	26.8	0.737	8	28.3	0.827	8	13.3	0.76	8	23.2	0.899	8	12.6	0.793	8	5.8	575	60.2	6.33
A8I8Z4	Ribosomal protein OS=Chlamydomonas reinhardtii GN=PRPL1 PE=3 SV=1 - [A8I8Z4_CHLRE]	79.04	7.74	16	2	2	3	1.133	3	1	1.026	3	16.4	1.031	3	25.3	0.834	3	7	1.151	3	5.8	0.996	3	12.2	1.288	3	4.1	1.133	3	13.9	297	32.4	9.72
B6TB97	40S ribosomal protein S3 OS=Zea mays GN=TIDP2739 PE=2 SV=1 - [B6TB97_MAIZE]	77.65	14.41	221	1	4	11	1.1	1		1.144	1		1.13	1		1.185	1		1.24	1		1.282	1		0.985	1		1.023	1		229	25.5	9.5
C1MHN3	Glucose-1-phosphate adenylyltransferase OS=Micromonas pusilla (strain CCMP1545) GN=ADG1 PE=3 SV=1 - [C1MHN3_MICPC]	77.58	4.98	2	1	2	13	0.895	5	12.9	0.97	5	5.2	0.988	5	11.4	1.04	5	4.9	0.996	5	9.8	1.053	5	5.8	0.857	5	2	0.911	5	4.3	502	54.9	6.86
Q9AXG9	PsaG-like protein OS=Dunaliella salina PE=2 SV=1 - [Q9AXG9_DUNSA]	76.88	13.29	1	2	2	12	0.94	12	17.1	1.069	12	8.5	0.817	12	21.1	0.95	12	9.1	0.9	12	12.5	1.073	12	6.4	0.826	12	21.2	0.896	12	18	143	15.7	10.1
A0A061R9V6	ATP-dependent RNA helicase DDX6/DHH1 OS=Tetraselmis sp. GSL018 GN=RCK PE=3 SV=1 - [A0A061R9V6_9CHLO]	76.73	7.78	16	1	3	6	1.098	3	18.4	1.135	3	28	1.285	3	31.1	1.233	3	15.3	1.035	3	30	1.099	3	13.2	1.163	3	30.8	1.108	3	15.7	424	47.9	8.79
A0A061R3C1	Serine threonine-protein phosphatase 2a 65 kDa regulatory subunit a beta isoform-like (Fragment) OS=Tetraselmis sp. GSL018 GN=TSPGSL018_16662 PE=4 SV=1 - [A0A061R3C1_9CHLO]	76.65	9.68	4	1	1	7	0.884	7	27.8	0.986	7	22.7	1.006	7	26.7	0.996	7	31.2	0.982	7	7.5	1.082	7	6.3	0.996	7	11.3	1.171	7	17.2	124	13.6	4.68
P93106	Malate dehydrogenase OS=Chlamydomonas reinhardtii GN=MDH2 PE=2 SV=1 - [P93106_CHLRE]	76.55	2.82	1	1	1	5	1.046	5	10.6	1.109	5	10	0.874	5	5.4	0.9	5	13.7	1.023	5	14.8	1.097	5	11.9	0.958	5	0.9	0.978	5	3.7	355	36.6	8.28
E3SC57	60S ribosomal protein L3 (Fragment) OS=Chlamydomonas reinhardtii PE=2 SV=1 - [E3SC57_CHLRE]	76.39	4.43	8	2	2	11	2.775	4	50.9	1.127	4	13	2.332	4	62.9	0.945	4	22.1	1.28	4	54.7	0.542	4	6.4	2.137	4	32.8	0.849	4	8.4	384	43.3	10.2
G8XPD7	Elongation factor Tu, chloroplastic OS=Trebouxia aggregata GN=tufA PE=3 SV=1 - [G8XPD7_9CHLO]	76.36	13.2	429	1	4	22	0.858	2	11.1	0.9	2	4.3	0.983	2	25.9	1.041	2	18.9	0.789	2	6	0.823	2	0.7	0.925	2	7.1	0.97	2	0.3	409	44.8	6.14
D5FXD0	Dihydroorotate dehydrogenase-like protein (Fragment) OS=Melampyrum italicum GN=DHODH PE=4 SV=1 - [D5FXD0_9LAMI]	75.71	7.55	36	1	1	4	0.766	4	25.3	0.993	4	7.1	0.81	4	18.9	0.892	4	15.8	0.781	4	20.1	0.966	4	10.9	0.832	4	21.3	1.023	4	37.3	159	17.5	5.21
A0A0D2M0L3	Cysteine synthase A OS=Monoraphidium neglectum GN=MNEG_10819 PE=4 SV=1 - [A0A0D2M0L3_9CHLO]	75.71	28.68	187	2	3	34	0.972	3	2.3	0.963	3	0.4	0.921	3	4	0.92	3	2.1	1.045	3	3	1.041	3	4.9	0.976	3	2.7	0.977	3	4.6	129	13.6	8.9
D0FXZ6	ATP synthase epsilon chain, chloroplastic OS=Dunaliella salina GN=atpE PE=3 SV=1 - [D0FXZ6_DUNSA]	75.05	28.15	58	4	4	12	1.236	12	13.5	1.158	12	14.4	0.993	12	8.4	0.92	12	12.4	1.485	12	8.1	1.356	12	11.3	1.452	12	13	1.329	12	9	135	14.9	5.29
A0A150GJ04	Uncharacterized protein OS=Gonium pectorale GN=GPECTOR_19g250 PE=3 SV=1 - [A0A150GJ04_GONPE]	74.54	9.41	142	4	4	17	1.004	17	3.9	1.003	17	10.2	1.023	17	26.7	1.082	17	13.1	1.026	17	8.6	1.028	17	6.1	0.968	17	16	0.953	17	16.8	457	51.6	5.82
A0A0D2S9T2	Uncharacterized protein OS=Gossypium raimondii GN=B456_013G070700 PE=4 SV=1 - [A0A0D2S9T2_GOSRA]	74.53	8.62	177	1	3	6	1.064	4	16.1	1.021	4	5.1	0.951	4	8.4	0.965	4	4.5	1.11	4	6.7	1.06	4	19.3	1.038	4	13	1	4	14.8	348	39	6
E5G3Q7	40S ribosomal protein S8 (Fragment) OS=Chlamydomonas sp. ICE-L PE=2 SV=1 - [E5G3Q7_9CHLO]	73.97	6.82	1	1	1	4	1.871	4	19.6	1.093	4	8.2	1.683	4	23.8	0.997	4	13	1.512	4	1.6	0.837	4	18.5	1.808	4	30.9	1.055	4	19.1	176	20	10.02
A0A150GL52	Uncharacterized protein OS=Gonium pectorale GN=GPECTOR_16g696 PE=4 SV=1 - [A0A150GL52_GONPE]	73.67	3.43	20	2	2	3	0.984	3	2.5	0.996	3	15.5	1.434	3	9.9	2.008	3	23.4	0.97	3	7.3	1.274	3	44.9	1.001	3	15.5	1.389	3	9.6	699	77.1	5.66
A4S2V9	Ribosomal protein S7, component of cytosolic 80S ribosome and 40S small subunit OS=Ostreococcus lucimarinus (strain CCE9901) GN=RPS7 PE=4 SV=1 - [A4S2V9_OSTLU]	73.03	5.45	5	1	1	7	1.041	7	8	0.978	7	6.3	0.857	7	2.2	0.84	7	6.1	1.105	7	2.9	1.075	7	5.8	1.163	7	9.4	1.111	7	15.9	165	18.7	9.67
A0A096P7S0	Chaperone tailless complex polypeptide 1 (TCP-1) OS=Ostreococcus tauri GN=OT_ostta13g02970 PE=3 SV=1 - [A0A096P7S0_OSTTA]	72.94	4.15	7	1	2	4	0.983	1		0.988	1		1.268	1		1.286	1		1.073	1		1.072	1		1.106	1		1.111	1		530	57.2	6.6
U5DBV1	Uncharacterized protein OS=Amborella trichopoda GN=AMTR_s00062p00185880 PE=3 SV=1 - [U5DBV1_AMBTC]	72.8	3.66	193	1	2	24																									573	60.7	6.11
A0A090MDH0	Ribosomal protein L7Ae conserved site OS=Ostreococcus tauri GN=OT_ostta02g01210 PE=4 SV=1 - [A0A090MDH0_OSTTA]	72.6	25.4	109	3	3	11	0.892	11	9.4	0.954	11	14.1	0.865	11	7.8	0.978	11	18.8	0.957	11	8.3	1.007	11	13.4	0.963	11	5.6	1.036	11	13.1	126	13.7	7.12
A0A0D2MP33	Ubiquitin-conjugating enzyme E2 D/E OS=Monoraphidium neglectum GN=MNEG_3502 PE=3 SV=1 - [A0A0D2MP33_9CHLO]	72.49	7.33	2	1	1	3	1.065	3	8.3	1.09	3	1.5	1.093	3	11.2	1.097	3	8.3	1.098	3	11.6	1.086	3	8.7	1.095	3	5.5	1.089	3	1.6	150	16.3	6.76
A0A150G7W6	Uncharacterized protein OS=Gonium pectorale GN=GPECTOR_54g180 PE=3 SV=1 - [A0A150G7W6_GONPE]	72.42	22.14	106	2	3	10	0.973	8	17.6	0.959	8	4.6	0.964	8	3.7	1	8	11	1.107	8	16.7	1.107	8	11	1.059	8	7.2	1.018	8	4.9	140	14.9	10.26
A9P0B9	60S ribosomal protein L18a OS=Picea sitchensis PE=2 SV=1 - [A9P0B9_PICSI]	72.33	9.55	146	2	2	9	1.223	7	3.7	1.018	7	17.4	1.272	7	20.9	1.191	7	21.2	1.109	7	11.7	0.992	7	31.3	0.976	7	12.9	0.845	7	4.7	178	21.4	10.42
A0A078F310	BnaC08g11400D protein OS=Brassica napus GN=BnaC08g11400D PE=3 SV=1 - [A0A078F310_BRANA]	71.18	2.94	300	1	2	7																									783	89.9	5.39
A0A150GIZ8	Serine/threonine-protein phosphatase OS=Gonium pectorale GN=GPECTOR_21g626 PE=3 SV=1 - [A0A150GIZ8_GONPE]	71.01	23.03	532	5	5	10	0.84	9	11.6	0.897	9	19.4	0.898	9	16.1	0.975	9	18.9	0.889	9	6.8	1	9	27.1	0.928	9	20.8	1.054	9	25	304	34.9	5.21
A0A0D2JWF3	30S ribosomal protein S16 OS=Monoraphidium neglectum GN=MNEG_4919 PE=3 SV=1 - [A0A0D2JWF3_9CHLO]	70.94	8	3	1	1	5	0.98	5	23	0.913	5	10.3	0.968	5	10.4	0.893	5	15.8	0.954	5	15.9	0.823	5	6.3	1.049	5	15.2	0.892	5	4.9	125	14.2	10.99
A0A150G8K8	Mg-protoporphyrin IX chelatase OS=Gonium pectorale GN=GPECTOR_46g251 PE=3 SV=1 - [A0A150G8K8_GONPE]	70.77	3.49	2	2	2	7	1.042	7	7.5	0.998	7	13.2	1.117	7	14.7	0.99	7	22	1.077	7	7.1	0.921	7	20.3	1.15	7	8.1	0.957	7	15.2	716	77.5	8.41
A8J8Z2	Phosphoglucomutase OS=Chlamydomonas reinhardtii GN=GPM1a|GPM1b PE=3 SV=1 - [A8J8Z2_CHLRE]	70.67	6.58	44	2	3	7	0.897	5	7.3	1.033	5	13.2	0.743	5	24.5	0.892	5	2.4	0.914	5	23	1.085	5	16.6	0.842	5	7.4	0.98	5	1.1	562	60.6	6.1
D8U224	1,4-alpha-glucan branching enzyme II (Fragment) OS=Volvox carteri f. nagariensis GN=glgb4 PE=4 SV=1 - [D8U224_VOLCA]	70.61	4.78	233	4	4	15	1.089	12	8	1.052	12	5.5	0.968	12	17	0.995	12	28.3	1.058	12	10.7	1.031	12	7.4	0.971	12	4.7	0.902	12	4.4	712	81.7	6.51
T2B457	Alpha-1,4 glucan phosphorylase OS=Dunaliella salina PE=2 SV=1 - [T2B457_DUNSA]	70.3	6.5	108	6	6	7	0.944	6	15.1	1.048	6	7.5	1.044	6	27.1	1.12	6	6.4	0.941	6	12.6	1.027	6	4.4	0.94	6	14.4	1.005	6	4	1031	115.8	8.07
A8JFK4	Serine hydroxymethyltransferase OS=Chlamydomonas reinhardtii GN=SHMT2 PE=3 SV=1 - [A8JFK4_CHLRE]	70.14	5.72	3	2	2	3	1.008	3	12.8	0.891	3	5.2	0.895	3	13.2	0.87	3	9.3	0.868	3	7.5	0.853	3	5.5	1.066	3	25.2	0.868	3	2.8	472	51.8	6.71
A8IT25	Cytoplasmic DExD/H-box RNA helicase OS=Chlamydomonas reinhardtii GN=DEH1 PE=3 SV=1 - [A8IT25_CHLRE]	69.9	7.16	60	1	3	4	1.186	1		1.18	1		1.052	1		1.055	1		0.839	1		0.829	1		1.061	1		1.054	1		405	46.2	8.38
V4NB88	Uncharacterized protein OS=Eutrema salsugineum GN=EUTSA_v10012414mg PE=4 SV=1 - [V4NB88_EUTSA]	69.47	2.23	152	3	3	6	0.714	3	9.4	0.865	3	8.5	1.096	3	44.9	1.338	3	2.6	0.903	3	26.3	0.985	3	14.5	0.786	3	5.6	0.915	3	1.6	1886	206.6	6.07
A0A0C9QQG5	TSA: Wollemia nobilis Ref_Wollemi_Transcript_13895_3071 transcribed RNA sequence OS=Wollemia nobilis PE=3 SV=1 - [A0A0C9QQG5_9SPER]	69.41	3.15	2	1	1	7	0.964	7	10.4	0.967	7	12.8	0.929	7	6.1	0.983	7	25.5	1.027	7	7.8	1.058	7	22.5	1.127	7	11.4	1.286	7	21.2	476	51.8	5.2
D8U840	Peroxiredoxin Q, thioredoxin dependent peroxidase chloroplast (Fragment) OS=Volvox carteri f. nagariensis GN=prxQ PE=4 SV=1 - [D8U840_VOLCA]	69.26	7.19	2	1	1	4	0.93	4	13	1.034	4	5.5	0.788	4	8	0.929	4	10.7	0.986	4	4.7	1.048	4	7.5	0.981	4	10.6	1.048	4	9.8	139	15.1	8.62
A0A0D2KPC0	ATP synthase, H+ transporting OS=Monoraphidium neglectum GN=MNEG_10484 PE=4 SV=1 - [A0A0D2KPC0_9CHLO]	69.24	10.62	1660	1	2	13	1.316	5	10.9	1.266	5	7.6	1.147	5	9.2	1.156	5	2.2	1.194	5	6.5	1.167	5	4.4	1.04	5	12.6	1.017	5	5	226	24.5	8.79
W5BSE0	Uncharacterized protein OS=Triticum aestivum PE=4 SV=1 - [W5BSE0_WHEAT]	68.63	3.4	7	1	1	4	0.929	4	5.3	1.05	4	3.6	0.997	4	7.4	1.136	4	3.6	0.927	4	11.8	1.066	4	3.5	0.948	4	4.3	1.091	4	3.1	265	29.7	6.35
M4CKA4	Thioredoxin reductase OS=Brassica rapa subsp. pekinensis PE=3 SV=1 - [M4CKA4_BRARP]	67.36	6.53	96	2	2	5	1.019	2	20	0.976	2	2.2	1.331	2	25.8	1.286	2	7.8	1.177	2	22.6	1.12	2	4.7	1.135	2	14.8	1.085	2	2.9	521	57.6	6.84
H9KVI6	Ferritin OS=Ulva pertusa PE=1 SV=1 - [H9KVI6_ULVPE]	67.17	4.9	4	1	1	10	0.93	10	4.1	0.956	10	16.2	0.702	10	12.2	0.747	10	14.1	0.907	10	5.3	0.975	10	13.5	0.97	10	7.8	1.027	10	16.3	204	22.8	4.75
K7NU01	Photosystem I P700 chlorophyll a apoprotein A1 (Fragment) OS=Dunaliella tertiolecta GN=psaA PE=2 SV=1 - [K7NU01_DUNTE]	67.01	8.37	1577	6	6	16	1.307	16	25.1	1.234	16	14.1	1.128	16	25.3	1.166	16	31.1	1.486	16	31.7	1.413	16	34.3	1.328	16	32.8	1.199	16	28.1	741	82	7.25
I0Z225	RNA helicase, activating signal cointegrator 1 OS=Coccomyxa subellipsoidea C-169 GN=COCSUDRAFT_65482 PE=4 SV=1 - [I0Z225_9CHLO]	66.08	0.56	1	1	1	3	0.797	3	6.8	0.967	3	2.4	0.802	3	13.3	0.98	3	6.8	0.931	3	18.7	1.072	3	0.6	0.993	3	16.9	1.131	3	2.3	2160	241.3	5.39
A0A150H124	Uncharacterized protein OS=Gonium pectorale GN=GPECTOR_2g1408 PE=3 SV=1 - [A0A150H124_GONPE]	65.76	2.37	1	1	1	6	0.898	6	5.3	0.996	6	6.7	1.021	6	16.4	1.16	6	4.4	1.03	6	5.9	1.108	6	5.8	0.917	6	13.6	1.178	6	6.5	590	61.4	6.71
A0A0S2IBI4	50S ribosomal protein L36, chloroplastic OS=Chlamydomonas nivalis GN=rpl36 PE=3 SV=1 - [A0A0S2IBI4_9CHLO]	64.82	29.73	6	1	1	4	2.088	4	42.6	1.136	4	20.7	1.791	4	29.9	1.066	4	12.1	1.68	4	41.3	1.019	4	17.7	1.684	4	40.4	1.077	4	17.1	37	4.2	11.05
E3SCA5	Glucose-6-phosphate isomerase (Fragment) OS=Nephroselmis olivacea GN=GPI PE=2 SV=1 - [E3SCA5_NEPOL]	64.67	18.78	14	1	3	15	0.833	8	12.8	1.054	8	13	0.855	8	12.3	1.09	8	10.3	0.874	8	9.7	1.059	8	17.9	0.846	8	26.5	1.068	8	22.1	181	19.8	6.02
I0YLK3	Succinyl-CoA ligase alpha chain OS=Coccomyxa subellipsoidea C-169 GN=COCSUDRAFT_54634 PE=3 SV=1 - [I0YLK3_9CHLO]	64.23	7.02	17	2	2	4	0.975	4	5	1.082	4	9.1	0.921	4	1.3	1.047	4	4.2	0.957	4	10.1	1.09	4	7.7	0.977	4	2.7	1.11	4	4.4	299	31	7.71
A0A087SBZ8	Serine-tRNA ligase OS=Auxenochlorella protothecoides GN=F751_3443 PE=4 SV=1 - [A0A087SBZ8_AUXPR]	64.19	3.39	1	1	1	3	0.931	3	26.7	1.038	3	5.3	0.934	3	1.5	1.003	3	9.3	0.851	3	5.6	0.955	3	23.9	1.073	3	24	1.093	3	8.7	443	50.2	5.54
Q7XYS2	Nitrate reductase OS=Dunaliella salina PE=2 SV=1 - [Q7XYS2_DUNSA]	64.18	12.33	3	9	9	17	1.049	17	14.7	0.983	17	8.3	1.041	17	23.3	0.953	17	16.8	0.96	17	21.5	0.858	17	14.5	0.891	17	12.1	0.857	17	15.3	900	99.4	8.18
A0A151TDH0	T-complex protein 1 subunit zeta OS=Cajanus cajan GN=KK1_019702 PE=3 SV=1 - [A0A151TDH0_CAJCA]	64.18	2.8	4	1	1	3	0.836	3	15	0.776	3	2.2	1.475	3	27.2	1.381	3	52.1	1.017	3	17.7	0.939	3	4.9	0.909	3	5.4	0.875	3	11.5	535	59	6.3
A4RR12	Uncharacterized protein (Fragment) OS=Ostreococcus lucimarinus (strain CCE9901) GN=OSTLU_39516 PE=4 SV=1 - [A4RR12_OSTLU]	64	19.05	8	1	1	3																									63	6.9	6.54
A0A103YNN1	40S ribosomal protein S24 OS=Cynara cardunculus var. scolymus GN=Ccrd_009150 PE=3 SV=1 - [A0A103YNN1_CYNCS]	63.84	11.76	1	1	1	12	2.536	12	18.2	1.257	12	10.8	1.754	12	24.1	0.903	12	13.1	1.689	12	25.4	0.814	12	9.2	2.076	12	28	1.004	12	10.1	136	15.7	10.64
A0A061S214	Phosphoribulokinase OS=Tetraselmis sp. GSL018 GN=PRKB PE=3 SV=1 - [A0A061S214_9CHLO]	63.71	7.44	2	1	3	11	1.011	1		0.929	1		1.27	1		1.176	1		1.576	1		1.438	1		1.199	1		1.1	1		390	43.3	6.35
Q2UVI0	40S ribosomal protein S5 OS=Chlamydomonas sp. ICE-L GN=RPS5 PE=2 SV=1 - [Q2UVI0_9CHLO]	63.54	15.23	180	4	4	12	1.014	12	21.8	0.967	12	7.5	1.286	12	28.3	1.077	12	12.8	0.929	12	18.8	0.819	12	26.2	0.986	12	19.5	0.909	12	16.7	197	21.8	9.73
I0Z4X2	Cysteine synthase OS=Coccomyxa subellipsoidea C-169 GN=COCSUDRAFT_35350 PE=3 SV=1 - [I0Z4X2_9CHLO]	62.72	6.91	12	1	2	21	0.835	2	26.1	1.214	2	34	0.902	2	3.5	1.323	2	4	0.662	2	33.6	0.956	2	25.7	0.949	2	11.6	1.378	2	19.2	362	38.2	7.28
D4N535	Pyruvate kinase OS=Dunaliella salina GN=PK PE=2 SV=1 - [D4N535_DUNSA]	62.34	5.31	7	2	3	7	1.213	6	12.6	1.042	6	10.3	1.004	6	11.4	0.921	6	15.7	1.129	6	16.4	0.98	6	9.1	1.211	6	8.9	1.084	6	22.9	508	54.4	7.23
A9P7X6	Putative uncharacterized protein OS=Populus trichocarpa PE=2 SV=1 - [A9P7X6_POPTR]	62.25	9.72	367	2	4	19	0.856	1		0.924	1		0.986	1		1.073	1		1.071	1		1.149	1		0.924	1		0.996	1		422	44.8	4.97
E1Z9W4	Putative uncharacterized protein OS=Chlorella variabilis GN=CHLNCDRAFT_21275 PE=4 SV=1 - [E1Z9W4_CHLVA]	61.99	3.97	8	1	1	2	1.166	2	8.9	1.372	2	0.4	0.989	2	18.9	1.173	2	27.7	1.035	2	12.8	1.21	2	4.2	1.026	2	4.8	1.207	2	3.7	277	30.9	9.54
A0A061RRA9	Cobw domain-containing protein 2-like OS=Tetraselmis sp. GSL018 GN=TSPGSL018_23109 PE=4 SV=1 - [A0A061RRA9_9CHLO]	61.87	2.8	3	1	1	6	0.906	6	7.9	0.962	6	3.6	0.85	6	2.6	0.982	6	11.1	0.918	6	4.5	0.995	6	1.3	0.843	6	11.2	0.948	6	6.3	393	42.8	8.35
A0A087SAH0	5'-adenylylsulfate reductase 2, chloroplastic OS=Auxenochlorella protothecoides GN=F751_6755 PE=4 SV=1 - [A0A087SAH0_AUXPR]	61.72	6	8	2	2	10	1.11	10	31	1.003	10	21.5	0.964	10	21.5	0.797	10	25.7	1.03	10	23.3	0.895	10	13.5	1.054	10	14.3	0.919	10	4.2	417	45.5	6.09
A8I2Z6	Flagellar/basal body protein, PACRG-like protein OS=Chlamydomonas reinhardtii GN=CHLREDRAFT_97201 PE=4 SV=1 - [A8I2Z6_CHLRE]	61.65	4.57	4	1	1	1	0.977	1		1.075	1		1.033	1		1.147	1		1.195	1		1.307	1		1.024	1		1.126	1		219	25	8.6
A0A059LR93	Uncharacterized protein OS=Helicosporidium sp. ATCC 50920 GN=H632_c181p4 PE=4 SV=1 - [A0A059LR93_9CHLO]	61.5	7.91	2	1	1	1	1.135	1		1.515	1		1.058	1		1.423	1		1.111	1		1.472	1		0.976	1		1.301	1		177	19.5	5.2
A0A097BVD8	Fructose 1,6-bisphosphate 1-phosphatase (Fragment) OS=Rhizophora apiculata PE=4 SV=1 - [A0A097BVD8_9ROSI]	61.34	9.57	29	1	1	8	1.01	4	15.8	0.932	4	31.9	0.933	4	2.9	0.845	4	30.4	0.797	4	43.6	0.788	4	27.4	0.888	4	21.7	0.837	4	19.7	115	13.1	8.47
A0A150H377	Uncharacterized protein OS=Gonium pectorale GN=GPECTOR_1g558 PE=4 SV=1 - [A0A150H377_GONPE]	60.79	14.55	114	3	3	19	0.93	18	12.3	0.958	18	10.8	0.972	18	17.7	0.998	18	20.1	1.022	18	7.2	0.997	18	9.4	0.958	18	17	0.969	18	17.1	220	23.3	8.03
A0A0D2N6C6	UTP--glucose-1-phosphateuridylyltransferase OS=Monoraphidium neglectum GN=MNEG_0127 PE=4 SV=1 - [A0A0D2N6C6_9CHLO]	60.77	5.47	8	2	2	2	0.884	2	7.1	1.067	2	14	0.9	2	12.2	1.095	2	5.3	0.933	2	7.5	1.118	2	14.4	0.935	2	15.6	1.127	2	22.6	439	47.3	6.47
A0A087SIS8	T-complex protein 1 subunit zeta OS=Auxenochlorella protothecoides GN=F751_2474 PE=3 SV=1 - [A0A087SIS8_AUXPR]	60.67	4	15	1	2	5	1.024	2	17.1	1.074	2	6.9	0.904	2	9.3	0.956	2	0.8	0.964	2	20	1.005	2	9.8	0.933	2	20.7	0.978	2	10.4	550	59.4	6.71
M0WMZ3	Uncharacterized protein OS=Hordeum vulgare var. distichum PE=4 SV=1 - [M0WMZ3_HORVD]	60.66	11.22	10	1	1	7	0.882	5	5.5	0.958	5	2.2	1.119	5	15.7	1.267	5	19.9	0.939	5	9.8	1.08	5	5.2	1.001	5	9.7	1.051	5	14.4	98	11.2	9.33
A0A087S9H4	D-3-phosphoglycerate dehydrogenase OS=Auxenochlorella protothecoides GN=F751_0057 PE=3 SV=1 - [A0A087S9H4_AUXPR]	60.64	1.74	1	1	1	5	0.937	5	3.5	0.963	5	4.1	1.127	5	6.4	1.118	5	9.8	1.051	5	15	1.073	5	4.1	1.072	5	11.1	1.064	5	6.6	634	66.4	9.23
D8TV91	RabA/Rab11 OS=Volvox carteri f. nagariensis GN=VOLCADRAFT_60379 PE=4 SV=1 - [D8TV91_VOLCA]	60.26	28.77	1347	5	5	13	1.015	6	9.5	0.853	6	16.8	1.256	6	3	1.134	6	11.1	1.105	6	6.3	0.988	6	12.2	1.046	6	16.1	0.933	6	8.8	219	24.5	6.15
A0A022R508	Uncharacterized protein OS=Erythranthe guttata GN=MIMGU_mgv1a015704mg PE=4 SV=1 - [A0A022R508_ERYGU]	60.06	18.92	46	2	2	6	0.855	6	4.7	0.906	6	12.7	1.078	6	5.4	1.058	6	5.9	0.774	6	17.4	0.827	6	13.8	0.76	6	15.8	0.782	6	21.1	148	16.7	7.28
A0A059LC19	Uncharacterized protein (Fragment) OS=Helicosporidium sp. ATCC 50920 GN=H632_c4208p0 PE=4 SV=1 - [A0A059LC19_9CHLO]	59.63	3.93	11	1	1	1	0.849	1		0.888	1		1.465	1		1.544	1		0.962	1		1	1		1.17	1		1.222	1		305	33.9	6.71
A0A0F7RLL1	Actin OS=Chlamydomonas moewusii GN=act1 PE=3 SV=1 - [A0A0F7RLL1_CHLMO]	59.09	16.18	1254	4	5	11	1.01	10	14	1.071	10	10.9	1.086	10	16.1	1.14	10	23.1	0.993	10	17.3	1.007	10	11.6	0.948	10	4.2	0.975	10	7	377	41.8	5.48
A7Y7F7	Cytochrome b-c1 complex subunit Rieske, mitochondrial (Fragment) OS=Dunaliella salina PE=2 SV=1 - [A7Y7F7_DUNSA]	58.76	9.27	6	1	1	2	1.045	2	9.8	1.122	2	3.2	1.482	2	4.1	1.604	2	8.9	1.1	2	23.5	1.173	2	10.2	1.092	2	1.6	1.171	2	11.4	151	16.3	6.16
A0A067ECA6	Uncharacterized protein OS=Citrus sinensis GN=CISIN_1g010094mg PE=4 SV=1 - [A0A067ECA6_CITSI]	58.69	3.39	18	1	1	6	1.073	6	3.8	1.065	6	8.7	0.893	6	8	0.892	6	4.4	0.979	6	5.5	0.986	6	8.4	1.078	6	5.3	1.109	6	7.7	295	30.4	6.21
A0A0D2LLR1	Magnesium-protoporphyrinO-methyltransferase OS=Monoraphidium neglectum GN=MNEG_15243 PE=4 SV=1 - [A0A0D2LLR1_9CHLO]	58.64	9.01	41	1	2	8	1.2	3	0.1	0.853	3	3.3	1.603	3	0.1	1.148	3	11	1.186	3	0.7	0.905	3	0.4	1.167	3	20.9	0.976	3	23.9	233	25.4	5.95
E1ZTE9	Putative uncharacterized protein OS=Chlorella variabilis GN=CHLNCDRAFT_28598 PE=3 SV=1 - [E1ZTE9_CHLVA]	58	4.05	1	2	2	6	0.946	6	15.4	0.94	6	10.5	0.977	6	12.2	0.958	6	6.9	1.044	6	14.1	0.976	6	12.1	0.803	6	6.8	0.764	6	2.4	593	62	7.49
H2ELS9	Small GTP-binding protein OS=Dunaliella salina PE=2 SV=1 - [H2ELS9_DUNSA]	57.97	27.59	970	5	5	19	0.921	10	10.3	0.938	10	15.2	1.032	10	15.1	1.033	10	9.9	0.942	10	24.5	0.992	10	24.2	1	10	8.8	0.979	10	9.2	203	22.6	5.73
E1ZGL3	Coatomer subunit beta OS=Chlorella variabilis GN=CHLNCDRAFT_56190 PE=4 SV=1 - [E1ZGL3_CHLVA]	57.86	3.92	166	3	3	7	0.901	7	11.4	0.885	7	28	0.895	7	14.9	0.915	7	22.4	0.975	7	7.8	0.953	7	12	0.892	7	12.2	0.904	7	9.4	943	103.5	5.91
A0A150FWZ8	Ribosomal protein L19 OS=Gonium pectorale GN=GPECTOR_198g349 PE=3 SV=1 - [A0A150FWZ8_GONPE]	57.02	8.5	5	2	2	10	3.027	10	16.8	1.343	10	8.7	1.145	10	14.9	0.489	10	18.9	0.748	10	35.4	0.282	10	47.2	1.143	10	13.3	0.462	10	18.5	200	23.4	11.36
D8TIS4	Putative uncharacterized protein cdc48 OS=Volvox carteri f. nagariensis GN=cdc48 PE=3 SV=1 - [D8TIS4_VOLCA]	56.76	5.52	231	2	4	8	1.041	6	5.5	1.013	6	8.4	0.984	6	37.4	0.937	6	22.4	0.973	6	4.8	0.943	6	12.1	0.96	6	9.3	1.007	6	20.3	815	90.8	6.28
A0A061R8V1	Calmodulin OS=Tetraselmis sp. GSL018 GN=CALM PE=4 SV=1 - [A0A061R8V1_9CHLO]	56.62	14.09	318	2	2	5	0.999	5	6.8	1.055	5	10.2	0.852	5	12.8	0.972	5	30.8	0.998	5	4.8	1.01	5	10.4	0.919	5	14.4	0.91	5	15	149	16.7	4.22
A0A150G358	Aminomethyltransferase OS=Gonium pectorale GN=GPECTOR_70g518 PE=3 SV=1 - [A0A150G358_GONPE]	56.29	3.58	1	1	1	4	0.99	4	3.2	0.943	4	9.1	1.336	4	15.3	1.298	4	31.6	1.065	4	9.6	1.02	4	26	1.071	4	5.5	1.089	4	7.6	419	44.7	8.9
K8EY90	Branched-chain alpha-keto acid dehydrogenase subunit E2 OS=Bathycoccus prasinos GN=Bathy06g02040 PE=3 SV=1 - [K8EY90_9CHLO]	56.21	11.83	156	2	2	10	0.906	9	16.1	1.012	9	14.5	1.041	9	18.6	1.163	9	19.2	1.037	9	19.9	1.164	9	13.4	1.053	9	11.9	1.109	9	13.3	482	49.1	8.38
A0A0D2LGR6	RuBisCO large subunit-binding protein subunit alpha (Fragment) OS=Monoraphidium neglectum GN=MNEG_16710 PE=3 SV=1 - [A0A0D2LGR6_9CHLO]	56.13	11.11	1	2	2	5	1.075	5	0.8	0.964	5	7.8	1.067	5	7.1	0.972	5	11.8	1.112	5	5.4	0.998	5	2.8	1.106	5	1.2	0.964	5	7.9	198	21.4	4.73
K7NSP7	Ribosomal protein S3 OS=Dunaliella tertiolecta GN=rps3 PE=2 SV=1 - [K7NSP7_DUNTE]	56.03	6.53	28	5	5	11	1.701	8	8.5	1.129	8	17.4	1.003	8	16.9	0.781	8	9.1	0.873	8	10.4	0.578	8	21.5	1.283	8	24.3	0.957	8	11.5	704	81.3	10.45
B6T281	40S ribosomal protein S14 OS=Zea mays PE=2 SV=1 - [B6T281_MAIZE]	55.71	21.33	213	3	3	21	1.028	15	13.6	0.893	15	19.9	1.009	15	22.2	0.988	15	27.1	0.856	15	28.5	0.831	15	25.6	1.025	15	15.8	0.899	15	21.2	150	16.4	10.55
S8BSP0	Uncharacterized protein (Fragment) OS=Genlisea aurea GN=M569_17434 PE=4 SV=1 - [S8BSP0_9LAMI]	55.47	2.78	82	1	1	5																									432	47.1	9.13
A8JIT5	Peroxiredoxin (Fragment) OS=Chlamydomonas reinhardtii GN=PRX7 PE=4 SV=1 - [A8JIT5_CHLRE]	55.31	8.65	2	1	1	7	0.997	7	21.4	1.06	7	16.5	0.996	7	10.3	1.001	7	21.3	0.92	7	21	0.983	7	16.5	1.07	7	29	0.965	7	27.2	185	20.4	5.86
A8IIL1	Transmembrane 9 superfamily member OS=Chlamydomonas reinhardtii GN=CHLREDRAFT_127873 PE=3 SV=1 - [A8IIL1_CHLRE]	55.29	3.91	7	2	2	9	1.074	9	9.6	1.074	9	10.6	1.122	9	18	1.12	9	12.2	1.021	9	8.4	1.026	9	9	0.977	9	15	0.977	9	14.7	639	73.1	8.25
A0A061QI00	Elongation factor 2 OS=Tetraselmis sp. GSL018 GN=EEF2 PE=4 SV=1 - [A0A061QI00_9CHLO]	55.2	4.37	29	2	3	3	0.948	2	2.6	1.095	2	24.8	0.745	2	25.7	0.867	2	49.8	1.065	2	6.9	1.222	2	29.3	0.946	2	4	1.092	2	26.2	801	88.9	6.04
A0A061S6J7	Mitogen-activated protein kinase OS=Tetraselmis sp. GSL018 GN=ERK1_2 PE=3 SV=1 - [A0A061S6J7_9CHLO]	55.2	5.99	19	2	2	3	1.146	3	13	1.043	3	3.1	1.204	3	1.7	1.262	3	2.1	1.103	3	1.6	1.006	3	2.9	0.873	3	1.4	0.908	3	15.1	367	42.2	6.92
A8ISN6	ADP-ribosylation factor-like protein 3 OS=Chlamydomonas reinhardtii GN=ARL3 PE=1 SV=2 - [ARL3_CHLRE]	55.13	10.73	114	1	2	27	1.065	1		1.035	1		0.868	1		0.851	1		1.03	1		0.995	1		1.079	1		1.047	1		177	19.8	5.47
A0A090M5I8	Small GTPase superfamily, ARF/SAR type OS=Ostreococcus tauri GN=OT_ostta10g02880 PE=3 SV=1 - [A0A090M5I8_OSTTA]	55.13	11.6	112	1	2	27	1.09	1		1.015	1		0.996	1		0.934	1		0.812	1		0.751	1		0.881	1		0.819	1		181	20.2	5.21
A0A0D2LPF3	40S ribosomal protein S4-C OS=Monoraphidium neglectum GN=MNEG_16077 PE=4 SV=1 - [A0A0D2LPF3_9CHLO]	54.76	9.52	6	1	1	11																									105	12	10.11
A0A087SIT8	Putative small nuclear ribonucleoprotein Sm D2 OS=Auxenochlorella protothecoides GN=F751_2484 PE=4 SV=1 - [A0A087SIT8_AUXPR]	54.6	11.32	3	1	1	5	1.021	5	14.8	1.006	5	12.7	0.89	5	11	0.902	5	20.6	1.136	5	14.1	1.049	5	22.7	1.03	5	22.8	1.114	5	15.7	106	12.1	9.94
A8J0A5	Central pair associated protein (Fragment) OS=Chlamydomonas reinhardtii GN=PF16 PE=4 SV=1 - [A8J0A5_CHLRE]	54.35	2.53	3	1	1	5	0.882	4	25.5	1.043	4	24.5	0.877	5	30.4	1.269	5	137.8	1.076	5	55.7	1.468	5	70.3	0.735	5	16	0.958	5	37.6	475	50.4	6.05
W5A2F6	Uncharacterized protein OS=Triticum aestivum PE=4 SV=1 - [W5A2F6_WHEAT]	53.51	7.35	95	2	2	6	0.978	6	16.7	0.902	6	11.9	0.944	6	9.7	0.915	6	8.7	0.932	6	19.6	0.9	6	8.8	1.004	6	24.6	0.949	6	17.4	313	34.8	6.09
A0A150GSX3	Uncharacterized protein OS=Gonium pectorale GN=GPECTOR_8g291 PE=3 SV=1 - [A0A150GSX3_GONPE]	53.24	2.72	6	2	2	5	0.903	5	12.8	0.94	5	7	0.898	5	19.9	1.03	5	32.4	0.935	5	23.7	0.902	5	23	1.08	5	15.7	1.122	5	15.1	845	92.9	7.94
D8U9R8	Proteasome subunit alpha type OS=Volvox carteri f. nagariensis GN=poa4 PE=3 SV=1 - [D8U9R8_VOLCA]	53.23	4.37	3	1	1	4	1.027	4	5.3	0.923	4	7.5	0.924	4	2.5	0.904	4	13.6	1.066	4	1.4	0.952	4	6.3	1.102	4	3.3	1.01	4	7.3	252	27.2	8.5
A8JCE1	Predicted protein (Fragment) OS=Chlamydomonas reinhardtii GN=CHLREDRAFT_121619 PE=4 SV=1 - [A8JCE1_CHLRE]	53.16	6.05	5	2	2	7	0.932	5	11.7	0.954	5	4.4	0.895	5	5	0.925	5	10	0.887	5	2.5	0.975	5	2.5	0.818	5	9.9	0.855	5	6.3	314	33.4	7.94
D8UIE7	Putative uncharacterized protein OS=Volvox carteri f. nagariensis GN=VOLCADRAFT_77934 PE=4 SV=1 - [D8UIE7_VOLCA]	53.14	30.16	8	4	4	11	0.985	11	8.3	1.009	11	15.3	0.881	11	16.9	0.867	11	13.9	0.885	11	14.9	0.897	11	14	1.039	11	12.4	1.132	11	22.4	189	20.5	4.44
A0A0A9IF17	Uncharacterized protein OS=Arundo donax PE=4 SV=1 - [A0A0A9IF17_ARUDO]	52.81	13.51	188	1	1	3	1.264	3	9.1	1.174	3	11.2	0.883	3	43	1.091	3	17.2	1.109	3	31	1.255	3	28.6	0.964	3	21.5	1.147	3	10	74	8.5	8.46
S0BEL8	40S ribosomal protein S9 (Fragment) OS=Chlorochytrium lemnae GN=40S S9 PE=2 SV=1 - [S0BEL8_9CHLO]	52.72	14.29	181	1	2	9	1.164	6	4.4	1.052	6	11.9	1.13	6	3.2	0.978	6	9.6	1.041	6	13.5	0.964	6	5	1.024	6	12	0.96	6	15.2	119	14.3	10.15
A0A096QVV0	Uncharacterized protein OS=Zea mays PE=4 SV=1 - [A0A096QVV0_MAIZE]	52.65	15	35	1	1	3	1.328	3	4.9	1.171	3	7.5	1.073	3	6.9	0.959	3	4.7	1.224	3	2.7	1.109	3	6	1.127	3	2	0.974	3	3.1	60	6.6	8.88
A0A022QRU1	Uncharacterized protein OS=Erythranthe guttata GN=MIMGU_mgv1a011607mg PE=3 SV=1 - [A0A022QRU1_ERYGU]	52.55	7.5	7	1	1	4	1.266	4	25.3	1.244	4	7.7	1.122	4	18.2	1.064	4	25.8	0.935	4	23.8	0.92	4	4.3	1.216	4	22.4	1.197	4	17.3	200	21.7	11.11
A0A150GN60	Uncharacterized protein OS=Gonium pectorale GN=GPECTOR_13g702 PE=4 SV=1 - [A0A150GN60_GONPE]	52.15	8.93	6	2	2	2																									347	39.4	6.33
G9B656	Malonyl coenzyme A acyl carrier protein transacylase OS=Haematococcus pluvialis PE=2 SV=1 - [G9B656_HAEPL]	51.99	6.82	73	2	2	6	0.938	6	20.5	1.024	6	5.2	0.98	6	9.3	1.04	6	9	1.095	6	17.4	1.033	6	9.9	1.039	6	20.4	1.043	6	17.5	352	36.7	7.99
Q9XHP7	Adenylate kinase OS=Ceratopteris richardii GN=ADK1 PE=2 SV=1 - [Q9XHP7_CERRI]	51.86	7.27	13	1	1	3	1.167	3	0.1	1.026	3	3.4	0.927	3	4.2	0.935	3	16.4	0.991	3	4.7	0.865	3	9	1	3	23.2	0.932	3	12.4	165	18	5.05
A0A0B2PEA8	Vignain OS=Glycine soja GN=glysoja_038718 PE=3 SV=1 - [A0A0B2PEA8_GLYSO]	51.84	4.75	10	1	1	2	1.161	2	18.6	1.521	2	35.3	1.392	2	9.2	1.839	2	6.6	1.259	2	7.8	1.638	2	8.1	1.232	2	14.9	1.612	2	1.1	295	32	6.23
D8SIT1	Putative uncharacterized protein OS=Selaginella moellendorffii GN=SELMODRAFT_422552 PE=4 SV=1 - [D8SIT1_SELML]	51.81	4.58	74	1	1	3	0.781	3	21.1	0.835	3	2.9	1.069	3	18.3	1.121	3	6.8	0.961	3	26	1.021	3	2.2	0.991	3	7.8	1.029	3	12	262	29.2	8.81
E3SCA7	Glucose-6-phosphate isomerase (Fragment) OS=Phyllodictyon orientale GN=GPI PE=2 SV=1 - [E3SCA7_PHYOE]	51.54	14.35	61	1	3	10	1.191	1		1.11	1		1.074	1		1.009	1		1.199	1		1.11	1		1.148	1		1.068	1		237	26.2	5.34
A0A0D2K0C2	Aconitase 2 (Fragment) OS=Monoraphidium neglectum GN=MNEG_3833 PE=4 SV=1 - [A0A0D2K0C2_9CHLO]	51.35	3.22	1	1	2	6	1.049	2	7.2	1.07	2	12.2	1.3	2	3.2	1.337	2	1.8	1.062	2	1.1	1.077	2	6.2	1.072	2	22.8	1.092	2	28.1	621	66.3	6.37
A0A087G363	Uncharacterized protein (Fragment) OS=Arabis alpina GN=AALP_AAs45058U000100 PE=3 SV=1 - [A0A087G363_ARAAL]	51.23	5.23	231	2	3	15	1.262	10	16.4	1.046	10	11	1.287	10	15.1	1.035	10	7.9	1.535	10	17.9	1.263	10	8.3	1.199	10	10.1	0.955	10	7.7	325	35.3	10.43
A8IVJ7	NADH:ubiquinone oxidoreductase 76 kDa subunit OS=Chlamydomonas reinhardtii GN=NUOS1 PE=3 SV=1 - [A8IVJ7_CHLRE]	51.09	1.77	2	1	1	1	0.428	1		1.111	1		0.468	1		1.225	1		0.408	1		1.053	1		0.493	1		1.279	1		733	78.3	7.88
A8J055	U2 snRNP auxiliary factor, large subunit (Fragment) OS=Chlamydomonas reinhardtii GN=SPL8 PE=4 SV=1 - [A8J055_CHLRE]	50.64	3.27	2	1	1	5	1.281	5	13	1.037	5	19.4	1.063	5	23.9	0.752	5	10.2	1.004	5	9.3	0.795	5	14.4	1.216	5	14	1.038	5	27.6	306	31.8	5.03
K8END6	Inosine-5'-monophosphate dehydrogenase OS=Bathycoccus prasinos GN=Bathy14g02940 PE=3 SV=1 - [K8END6_9CHLO]	50.63	1.95	1	1	1	2	0.998	2	4.7	1.018	2	6.6	0.833	2	19.9	0.857	2	18	0.986	2	4.1	1	2	6	1.059	2	2.7	1.079	2	4.6	512	55	6.48
C0PQ37	Putative uncharacterized protein OS=Picea sitchensis PE=2 SV=1 - [C0PQ37_PICSI]	50.6	1.96	111	1	2	3	0.751	1		0.989	1		0.89	1		1.181	1		0.77	1		1.008	1		0.763	1		1.003	1		1073	120.6	6.28
A0A078DR09	BnaC04g08080D protein OS=Brassica napus GN=BnaC04g08080D PE=4 SV=1 - [A0A078DR09_BRANA]	50.54	28.3	153	1	1	4	1.008	4	6.5	1.056	4	11.6	0.853	4	9.4	0.931	4	22.1	1.002	4	6.9	1.078	4	19.5	1.037	4	8.4	1.031	4	15.5	53	5.7	11.63
A0A0D2JFK1	Phosphoribosylaminoimidazolecarboxamideformyltra nsferase / IMP cyclohydrolase OS=Monoraphidium neglectum GN=MNEG_9717 PE=4 SV=1 - [A0A0D2JFK1_9CHLO]	50.46	3.93	17	2	2	5	0.905	3	33.4	1.013	3	20.7	0.941	3	17.6	0.98	3	30.1	0.92	3	9.7	1.007	3	2.3	0.8	3	18.2	0.894	3	6	484	51.5	6.02
I0Z9D2	Rab7/RabG-family small GTPase OS=Coccomyxa subellipsoidea C-169 GN=COCSUDRAFT_52108 PE=4 SV=1 - [I0Z9D2_9CHLO]	50.31	17.31	274	2	3	8	1.063	5	9.9	1.068	5	5.6	1.047	5	13	1.06	5	3.8	0.96	5	10.8	1.03	5	24.7	0.988	5	18.5	1.011	5	17	208	23.4	5.52
D8UFK6	Putative uncharacterized protein OS=Volvox carteri f. nagariensis GN=VOLCADRAFT_107675 PE=3 SV=1 - [D8UFK6_VOLCA]	49.99	1.2	2	1	1	3	0.99	3	1.6	0.932	3	13.1	0.853	3	31.6	0.996	3	2.9	1.038	3	0.8	0.97	3	0.8	0.859	3	21	0.929	3	8.2	834	93.2	8.72
A0A0D2JQ39	Rab6/RabH-family small GTPase OS=Monoraphidium neglectum GN=MNEG_6781 PE=4 SV=1 - [A0A0D2JQ39_9CHLO]	49.95	9.31	7	2	2	5	0.942	5	15.3	0.933	5	23.1	0.918	5	18.9	1.053	5	6.9	0.99	5	2.3	1.172	5	11.1	0.88	5	2.9	0.992	5	4.9	247	27.2	9.22
B8LQQ4	Dihydrolipoyl dehydrogenase OS=Picea sitchensis PE=2 SV=1 - [B8LQQ4_PICSI]	49.52	5.78	17	2	2	3	0.942	3	11.6	0.976	3	30.7	0.899	3	57.8	0.939	3	84.4	0.763	3	6.6	0.786	3	25.5	0.866	3	2.8	0.806	3	19.8	502	52.7	7.78
Q1ACL0	Pyruvate dehydrogenase E1 component subunit beta OS=Chara vulgaris GN=pdhB PE=3 SV=1 - [ODPB_CHAVU]	49.17	2.76	2	1	1	6																									326	36	6.04
G9L6P6	Major lipid droplet protein OS=Dunaliella parva PE=2 SV=1 - [G9L6P6_9CHLO]	49.01	8.75	1	2	2	6	1.05	6	6.7	1.104	6	7	1.295	6	19.8	1.339	6	27.1	1.399	6	9.9	1.396	6	4.8	1.126	6	16.4	1.182	6	15.2	297	31.9	6.96
A0A059LKD4	Alpha/beta ATP synthase OS=Helicosporidium sp. ATCC 50920 GN=H632_c1210p0 PE=3 SV=1 - [A0A059LKD4_9CHLO]	48.99	6.68	146	3	3	6	0.935	5	5.6	0.966	5	2.7	1.136	5	17	1.14	5	10.6	1.077	5	3.3	1.065	5	6.3	0.99	5	1.3	0.984	5	7.1	614	67.1	5.72
I0Z0L0	Mitochondrial carrier OS=Coccomyxa subellipsoidea C-169 GN=COCSUDRAFT_14954 PE=3 SV=1 - [I0Z0L0_9CHLO]	48.87	6.01	4	1	2	4	1.23	2	4	1.254	2	3.3	0.887	2	4	0.912	2	3.3	0.966	2	10.3	0.979	2	17.7	0.937	2	2.9	0.954	2	4.4	316	33.8	9.67
E1ZIN8	Putative uncharacterized protein OS=Chlorella variabilis GN=CHLNCDRAFT_58270 PE=4 SV=1 - [E1ZIN8_CHLVA]	48.81	4.98	3	1	1	2	1.089	2	9	0.9	2	14.1	1.139	2	18.9	0.948	2	24.2	1.065	2	30.9	0.874	2	36.5	0.936	2	10.4	0.772	2	15.6	261	27.4	8.44
H9NIE4	Superoxide dismutase OS=Dunaliella salina GN=MnSOD PE=2 SV=1 - [H9NIE4_DUNSA]	48.77	4.15	1	1	1	5	0.938	5	13.9	0.99	5	12.9	0.918	5	5.7	0.967	5	2.8	0.986	5	11.5	1.034	5	7.7	0.962	5	3.4	1.011	5	6.9	217	23.7	6.89
Q9XFV3	60S ribosomal protein L4 OS=Chlamydomonas sp. HS-5 GN=RL4 PE=2 SV=1 - [Q9XFV3_9CHLO]	48.7	9.09	47	2	3	11	1.584	9	33.2	1.044	9	8.2	1.662	9	39.1	1.126	9	10.5	1.31	9	21.7	0.786	9	4.6	1.346	9	24.5	0.852	9	12.8	363	40.1	10.54
A0A0D2LXU3	F-type H+-transporting ATPase subunit gamma OS=Monoraphidium neglectum GN=MNEG_13635 PE=4 SV=1 - [A0A0D2LXU3_9CHLO]	48.68	10.59	5	1	1	3	0.931	3	5.7	1.101	3	3.1	1.048	3	0.1	1.119	3	9.7	1.017	3	2.4	1.102	3	14.2	0.853	3	1.5	0.953	3	9.5	85	9.3	4.92
A0A0D2MCL6	40S ribosomal protein S23 OS=Monoraphidium neglectum GN=MNEG_9385 PE=3 SV=1 - [A0A0D2MCL6_9CHLO]	48.56	8.82	131	2	2	3	1.239	3	1.7	1.139	3	1.6	1.207	3	6.9	1.106	3	10.3	1.049	3	3.2	0.968	3	0.2	0.923	3	6.1	0.857	3	2.8	136	15	10.42
A0A150G7E9	RuvB-like helicase OS=Gonium pectorale GN=GPECTOR_51g678 PE=3 SV=1 - [A0A150G7E9_GONPE]	48.37	5.05	5	2	2	5	0.927	5	6.8	1.048	5	6.5	0.76	5	1.5	0.931	5	13.9	0.904	5	9.1	1.017	5	1.6	0.857	5	7	1.094	5	6.5	455	49.6	5.91
D8TNS2	Putative uncharacterized protein OS=Volvox carteri f. nagariensis GN=VOLCADRAFT_79927 PE=3 SV=1 - [D8TNS2_VOLCA]	48.08	3.85	222	2	3	4	1.054	3	1.1	0.926	3	14	1.233	3	15.6	1.213	3	3.6	1.067	3	6.7	0.932	3	26.3	1.032	3	4.7	0.964	3	10.1	805	89.7	5.39
C1MJ35	Predicted protein (Fragment) OS=Micromonas pusilla (strain CCMP1545) GN=MICPUCDRAFT_24522 PE=3 SV=1 - [C1MJ35_MICPC]	48.06	7.16	2	2	2	5	1.052	5	11.6	1.032	5	8.3	0.915	5	10.1	0.98	5	17.6	1.154	5	22.3	1.199	5	10.8	0.984	5	5.7	0.995	5	4.6	349	37.8	5.2
B4FB42	Nascent polypeptide-associated complex subunit beta OS=Zea mays GN=btf3 PE=2 SV=1 - [B4FB42_MAIZE]	47.3	16.33	22	1	1	2	1.025	2	21.9	0.813	2	25	1.133	2	3.1	0.905	2	6.1	1.121	2	14.9	0.883	2	18	1.297	2	0.2	1.027	2	2.8	98	10.9	10.2
A0A0D2MDG7	Uncharacterized protein OS=Monoraphidium neglectum GN=MNEG_9167 PE=3 SV=1 - [A0A0D2MDG7_9CHLO]	47.2	2.78	3	1	1	2	0.964	2	0.3	0.885	2	18.4	0.955	2	2.3	0.884	2	16.4	0.861	2	4.6	0.785	2	23.5	0.886	2	8.2	0.812	2	27.3	503	55.7	5.76
I0Z204	Ribosomal protein S1 OS=Coccomyxa subellipsoidea C-169 GN=COCSUDRAFT_22962 PE=3 SV=1 - [I0Z204_9CHLO]	47.17	10	9	1	1	9	0.928	9	20.5	1.018	9	5.3	0.962	9	9.4	1.052	9	22.6	0.902	9	8.9	0.949	9	23	1.07	9	11.8	1.099	9	10.7	120	13.5	9.55
A0A087ST26	Phosphoglycerate kinase OS=Auxenochlorella protothecoides GN=F751_4355 PE=3 SV=1 - [A0A087ST26_AUXPR]	47.15	3.24	13	1	2	14	0.917	9	11.3	1.053	9	14	1.059	9	19.2	1.193	9	6.7	1.04	9	17.6	1.101	9	6.7	1.068	9	10.5	1.14	9	15.6	865	91.4	5.07
A0A0B2QJJ0	Carbamoyl-phosphate synthase large chain OS=Glycine soja GN=glysoja_021120 PE=4 SV=1 - [A0A0B2QJJ0_GLYSO]	47.06	1.69	68	1	2	12	1.055	4	5.7	1.122	4	8.8	0.844	4	2.3	0.925	4	1	0.99	4	3	1	4	8.1	0.937	4	15.4	0.932	4	5.5	1003	109.6	5.2
A0A0D2M464	NADH dehydrogenase, extrinsic OS=Monoraphidium neglectum GN=MNEG_11885 PE=4 SV=1 - [A0A0D2M464_9CHLO]	46.98	3.31	6	1	1	1	1.401	1		1.15	1		1.376	1		1.139	1		1.825	1		1.489	1		1.394	1		1.143	1		302	32.8	6.71
A0A061S1J4	Ferredoxin OS=Tetraselmis sp. GSL018 GN=PETF PE=4 SV=1 - [A0A061S1J4_9CHLO]	46.42	7.14	1	1	1	3	0.968	3	7.1	1.029	3	17.6	0.949	3	3.2	0.971	3	6.2	0.795	3	3	0.823	3	9.8	0.81	3	12.4	0.859	3	1.6	140	15.2	5
A0A0D9Y0I5	Uncharacterized protein OS=Leersia perrieri PE=3 SV=1 - [A0A0D9Y0I5_9ORYZ]	45.92	3.11	1	1	1	3	1.035	3	1.8	1.067	3	0.3	1.189	3	6	1.269	3	4	1.126	3	6.5	1.153	3	4.5	1	3	7.2	1.067	3	5.2	354	38.1	6.68
A0A0D2LXY8	Geranylgeranyl reductase OS=Monoraphidium neglectum GN=MNEG_13607 PE=4 SV=1 - [A0A0D2LXY8_9CHLO]	45.88	17.97	3	1	2	7	1.102	1		1.168	1		1.074	1		1.147	1		1.153	1		1.214	1		1.101	1		1.165	1		128	14.3	7.91
A0A087SRS6	ABC transporter G family member 36 OS=Auxenochlorella protothecoides GN=F751_5343 PE=3 SV=1 - [A0A087SRS6_AUXPR]	45.69	3.33	1	1	1	4	1.167	4	4.4	0.969	4	1.2	1.388	4	2.8	1.15	4	1	1.235	4	7.5	1.027	4	7.5	1.453	4	2.2	1.177	4	5.6	330	36	10.3
E1ZMW8	Putative uncharacterized protein OS=Chlorella variabilis GN=CHLNCDRAFT_58743 PE=4 SV=1 - [E1ZMW8_CHLVA]	45.17	4.34	1	1	1	2	0.824	2	20.2	0.766	2	25.9	1.029	2	63.6	0.965	2	56.7	0.83	2	1	0.767	2	4.5	1.092	2	2.2	1.014	2	3.2	369	39.5	5.96
A8J0A2	Predicted protein OS=Chlamydomonas reinhardtii GN=CHLREDRAFT_130340 PE=3 SV=1 - [A8J0A2_CHLRE]	45	5.6	1	1	1	2	1.001	2	10.6	0.934	2	31.1	0.96	2	8.6	0.903	2	29	0.983	2	2.2	0.912	2	22.3	0.787	2	11.7	0.733	2	8.2	268	28.9	7.61
D8UHV7	Putative uncharacterized protein OS=Volvox carteri f. nagariensis GN=VOLCADRAFT_77870 PE=3 SV=1 - [D8UHV7_VOLCA]	44.92	4	5	4	4	31	0.979	21	6.7	1.036	21	10.1	0.884	21	19.2	0.994	21	9.8	0.956	21	11.1	1.006	21	7.2	0.942	21	24.3	0.985	21	20.6	1176	127.8	5.74
A8HQP1	Glucokinase OS=Chlamydomonas reinhardtii GN=GLK1 PE=4 SV=1 - [A8HQP1_CHLRE]	44.87	3.67	1	1	1	1	1.096	1		1.095	1		1.009	1		1.016	1		0.981	1		0.974	1		1.069	1		1.066	1		381	40.8	8.31
D4N5G5	Phytoene desaturase OS=Dunaliella salina GN=PDS PE=2 SV=1 - [D4N5G5_DUNSA]	44.86	10.31	18	5	5	19	1.011	15	19.1	0.979	15	14.3	1.043	15	33.1	1.014	15	17.9	1.008	15	11.8	0.929	15	30.8	0.946	15	10.2	0.947	15	8.7	582	64.9	6.81
E1ZIF7	Putative uncharacterized protein OS=Chlorella variabilis GN=CHLNCDRAFT_58243 PE=3 SV=1 - [E1ZIF7_CHLVA]	44.81	3.85	1	1	1	2	0.83	2	45.6	0.951	2	18.6	0.95	2	39	1.098	2	12.7	0.829	2	9.4	0.945	2	15.7	0.776	2	37.7	0.888	2	11.5	494	52.3	5.97
A8J5P7	Ubiquinol:cytochrome c oxidoreductase 50 kDa core 1 subunit OS=Chlamydomonas reinhardtii GN=QCR1 PE=3 SV=1 - [A8J5P7_CHLRE]	44.58	7.07	4	3	3	8	0.988	8	12.7	1.047	8	9.5	0.935	8	27.6	1.081	8	21.8	0.989	8	9	1.073	8	6.8	1.039	8	4.1	1.061	8	8.8	495	55	6.32
A0A0D2MW14	Isocitrate dehydrogenase OS=Monoraphidium neglectum GN=MNEG_1234 PE=4 SV=1 - [A0A0D2MW14_9CHLO]	44.51	3.12	2	1	1	2	0.772	2	23.3	0.838	2	23.8	0.855	2	18.7	0.937	2	19.3	0.837	2	2.1	0.904	2	2.6	0.902	2	5.8	0.978	2	5.3	321	35.4	6.44
E1ZQU3	Putative uncharacterized protein (Fragment) OS=Chlorella variabilis GN=CHLNCDRAFT_15700 PE=4 SV=1 - [E1ZQU3_CHLVA]	44.13	31.25	11	2	2	2	1.053	2	1.3	1.019	2	16	0.963	2	15.4	0.939	2	0.6	1.078	2	0.1	1.036	2	14.9	1.055	2	6.7	1.019	2	21.6	80	8.6	6.44
I0Z9V1	Glucose-6-phosphate 1-dehydrogenase OS=Coccomyxa subellipsoidea C-169 GN=COCSUDRAFT_39093 PE=3 SV=1 - [I0Z9V1_9CHLO]	43.91	4.3	96	1	2	5	1.09	2	2.5	0.97	2	1.3	1.299	2	5.5	1.166	2	9.3	1.059	2	5.1	0.936	2	8.9	1.105	2	4.5	0.982	2	0.7	488	55.2	5.94
D8U7P6	Flagellar alpha dynein OS=Volvox carteri f. nagariensis GN=dyhA PE=4 SV=1 - [D8U7P6_VOLCA]	43.86	0.25	2	1	1	1	1.021	1		1.228	1		0.762	1		0.925	1		1.011	1		1.208	1		0.856	1		1.028	1		4331	486.8	5.52
A0A0V0I664	Glyceraldehyde-3-phosphate dehydrogenase OS=Solanum chacoense PE=3 SV=1 - [A0A0V0I664_SOLCH]	43.8	7.32	28	1	4	30	0.97	1		0.763	1		1.851	1		1.468	1		1.336	1		1.044	1		1.024	1		0.804	1		451	48	6.98
D1FV80	ATP-dependent Clp protease proteolytic subunit OS=Dunaliella viridis PE=3 SV=1 - [D1FV80_9CHLO]	43.53	5.88	1	1	1	1	0.924	1		0.947	1		0.993	1		1.026	1		1.065	1		1.085	1		1.099	1		1.125	1		204	21.7	9.26
W5GQN3	Uncharacterized protein OS=Triticum aestivum PE=4 SV=1 - [W5GQN3_WHEAT]	43.4	5.6	293	1	1	3	0.984	3	9.5	1.04	3	1.2	0.86	3	3.4	0.947	3	26	1.077	3	6.5	1.081	3	14	1.109	3	0.6	1.232	3	0.3	232	25.8	8.38
A9TYF7	Predicted protein (Fragment) OS=Physcomitrella patens subsp. patens GN=PHYPADRAFT_152627 PE=4 SV=1 - [A9TYF7_PHYPA]	43.29	6.78	35	1	2	8	1.206	3	11.4	1.043	3	9	1.409	3	1.2	1.174	3	3.5	1.06	3	13.3	0.936	3	15.5	0.986	3	29.2	0.829	3	7.4	295	32.1	6.27
A0A0K9QW03	Uncharacterized protein OS=Spinacia oleracea GN=SOVF_135020 PE=4 SV=1 - [A0A0K9QW03_SPIOL]	43.29	7.67	35	1	2	10	0.891	5	13.3	0.94	5	11	1.091	5	11.9	1.105	5	3.8	0.985	5	5.9	1.097	5	2.7	1.091	5	25.5	1.151	5	23.4	326	35	7.85
K8EAT2	Mg-protoporphyrin IX methyl transferase OS=Bathycoccus prasinos GN=Bathy02g03070 PE=4 SV=1 - [K8EAT2_9CHLO]	43.29	5.61	36	1	2	6	1.331	1		1.108	1		1.038	1		0.871	1		1.125	1		0.93	1		1.124	1		0.934	1		321	34	6.7
Q9ZRA1	Ribulose bisphosphate carboxylase small chain (Fragment) OS=Chloromonas sp. ANT3 GN=rbcS1 PE=3 SV=1 - [Q9ZRA1_9CHLO]	43.26	5.71	1	1	1	8	1.111	8	5.9	1.164	8	18.2	1.63	8	166.4	1.704	8	204.7	0.925	8	16.1	0.979	8	17.5	0.969	8	8.7	1.042	8	19.8	140	16.2	8.05
A8IY43	Peptidyl-prolyl cis-trans isomerase OS=Chlamydomonas reinhardtii GN=CYN20-2 PE=3 SV=1 - [A8IY43_CHLRE]	43.09	4.53	2	1	1	4	0.826	4	12.6	0.9	4	4.5	1.086	4	9	1.261	4	1.1	0.864	4	2.4	1.009	4	2.7	0.962	4	13.1	1.064	4	5.4	243	25.5	9.79
A0A059LHG8	Uncharacterized protein OS=Helicosporidium sp. ATCC 50920 GN=H632_c1830p1 PE=4 SV=1 - [A0A059LHG8_9CHLO]	43.04	3.6	5	1	1	2	0.965	2	9.7	0.925	2	10.5	0.788	2	5.3	0.762	2	4.5	0.859	2	1.1	0.818	2	0.3	0.922	2	1	0.883	2	1.8	222	23.8	6.92
A8HMQ1	Aconitate hydratase, mitochondrial OS=Chlamydomonas reinhardtii GN=ACH1 PE=3 SV=1 - [A8HMQ1_CHLRE]	43.02	5.24	15	1	4	10	0.912	2	3.8	0.908	2	5.1	1.065	2	24.4	1.068	2	33.8	0.984	2	11.2	0.973	2	20.2	0.86	2	10.3	0.855	2	19.3	802	86.2	7.99
A0A0D2RQ09	Eukaryotic translation initiation factor 5A OS=Gossypium raimondii GN=B456_008G195800 PE=3 SV=1 - [A0A0D2RQ09_GOSRA]	42.95	12.37	35	1	1	4	1.025	4	21.3	1.006	4	18.4	0.747	4	20.4	0.819	4	12.1	1.005	4	7.4	0.996	4	15.6	1.007	4	18.7	1.026	4	14.7	97	10.9	9.13
A0A061RH65	Coatomer subunit alpha OS=Tetraselmis sp. GSL018 GN=COPA PE=4 SV=1 - [A0A061RH65_9CHLO]	42.93	1.91	15	1	1	1	0.602	1		1.003	1		0.835	1		1.401	1		0.617	1		1.02	1		0.569	1		0.946	1		1100	123	6.55
A0A0R0JHU1	Uncharacterized protein OS=Glycine max GN=GLYMA_06G162200 PE=3 SV=1 - [A0A0R0JHU1_SOYBN]	42.88	1.84	11	1	1	6	1.031	6	9.5	0.941	6	3.5	1.175	6	8.1	1.041	6	11.6	1.195	6	7.6	0.976	6	12.4	1.137	6	17	0.961	6	15.1	705	77.3	6.65
A0A0D2J4N3	Hydroxymethylbilane synthase OS=Monoraphidium neglectum GN=MNEG_13064 PE=4 SV=1 - [A0A0D2J4N3_9CHLO]	42.88	6.27	5	2	2	3	1.101	3	14.7	0.868	3	9.1	0.99	3	2	0.838	3	18.6	1.145	3	6.1	0.969	3	14.5	1.213	3	4.5	1.063	3	19.9	319	34	8.94
A0A0D2K947	AP-1 complex subunit beta-1 (Fragment) OS=Monoraphidium neglectum GN=MNEG_1244 PE=4 SV=1 - [A0A0D2K947_9CHLO]	42.81	2.56	6	1	1	2	0.737	2	24.3	1.018	2	12.2	0.77	2	5.1	1.072	2	17.1	0.678	2	6.7	0.93	2	18.7	0.954	2	1.4	1.315	2	10.5	586	65.7	5.63
A9T0D9	Pyrroline-5-carboxylate reductase OS=Physcomitrella patens subsp. patens GN=PHYPADRAFT_138353 PE=3 SV=1 - [A9T0D9_PHYPA]	42.67	5.54	1	1	1	6	0.935	6	22.2	0.972	6	17.4	0.907	6	17.4	0.867	6	15.7	0.873	6	20.1	0.893	6	21.8	0.933	6	11.8	0.949	6	6.5	271	28	7.39
A0A0D2KXC4	Uncharacterized protein OS=Monoraphidium neglectum GN=MNEG_8004 PE=4 SV=1 - [A0A0D2KXC4_9CHLO]	42.63	4.98	3	1	1	1	1.127	1		0.98	1		1.035	1		0.907	1		0.969	1		0.837	1		0.972	1		0.844	1		261	29.5	5.06
A0A0D2KUY7	T-complex protein 1 subunit delta OS=Monoraphidium neglectum GN=MNEG_8792 PE=3 SV=1 - [A0A0D2KUY7_9CHLO]	42.57	4.19	30	2	2	3	1.168	3	8.8	1.104	3	12	1.11	3	5.8	1.099	3	1.3	1.134	3	3.3	1.088	3	0.1	1.048	3	11.6	1.037	3	7.7	477	50.7	9.26
Q5IX13	Plastid poly(A) binding protein RB47-like protein (Fragment) OS=Prototheca wickerhamii PE=2 SV=1 - [Q5IX13_PROWI]	42.33	7.83	25	1	1	1	1.176	1		1.227	1		1.107	1		1.164	1		1.249	1		1.294	1		1.045	1		1.088	1		115	12.7	8.5
A0A0D2JSN3	Uncharacterized protein OS=Monoraphidium neglectum GN=MNEG_5951 PE=4 SV=1 - [A0A0D2JSN3_9CHLO]	42.24	11.88	1	1	1	2	0.843	2	18.4	1.173	2	8.1	1.076	2	11.7	1.508	2	1.5	1.164	2	50.1	1.609	2	62.6	0.746	2	5	1.037	2	5.1	101	10.9	4.75
A0A0L9VAF9	Uncharacterized protein (Fragment) OS=Phaseolus angularis GN=LR48_Vigan09g070900 PE=4 SV=1 - [A0A0L9VAF9_PHAAN]	42.08	7.51	271	2	2	2	1.175	2	24	0.913	2	1.1	1.037	2	10.5	0.812	2	14.4	1.165	2	14.2	0.899	2	10.7	1.091	2	16.3	0.846	2	8.6	253	28.5	6.01
A0A061GN19	RAB GTPase G3D OS=Theobroma cacao GN=TCM_037872 PE=4 SV=1 - [A0A061GN19_THECC]	42.04	10.19	78	1	2	4	1.014	2	7.8	1.078	2	4.4	0.959	2	3.6	1.028	2	15.9	1.018	2	2.5	1.075	2	9.7	1.035	2	7.1	1.099	2	5.1	206	23.1	5.48
Q9XFG8	Isoamylase 1 (Fragment) OS=Solanum tuberosum PE=2 SV=1 - [Q9XFG8_SOLTU]	41.8	2.71	31	1	1	5	1.082	5	2.5	1.151	5	3.4	1.324	5	13.5	1.488	5	3.3	0.989	5	9.3	1.112	5	1.1	0.957	5	6.8	1.133	5	10.3	332	37.5	5.95
D8UGT6	Putative uncharacterized protein OS=Volvox carteri f. nagariensis GN=VOLCADRAFT_107845 PE=4 SV=1 - [D8UGT6_VOLCA]	41.79	0.53	4	1	1	1	1.463	1		1.184	1		0.995	1		0.811	1		1.105	1		0.888	1		0.988	1		0.798	1		1703	189.1	5.5
D8TV86	Argininosuccinate synthase OS=Volvox carteri f. nagariensis GN=ags1 PE=3 SV=1 - [D8TV86_VOLCA]	41.69	2.05	1	1	1	3	1.008	3	3.6	1.023	3	6	0.876	3	0.3	0.916	3	6.8	1.002	3	6.6	0.955	3	5.5	0.937	3	0.6	0.947	3	3.4	440	48.6	8.06
C1EAM6	Uncharacterized protein OS=Micromonas commoda (strain RCC299 / NOUM17 / CCMP2709) GN=MICPUN_91267 PE=3 SV=1 - [C1EAM6_MICCC]	41.5	9.72	2	1	1	3	1.08	3	32.2	0.946	3	12.2	1.146	3	18.7	1.042	3	8.1	1.119	3	31.2	0.812	3	28.3	1.075	3	26.8	0.974	3	7.1	144	16.2	10.39
A0A0D2MDC4	Glutamate dehydrogenase (NAD(P)+) OS=Monoraphidium neglectum GN=MNEG_6804 PE=4 SV=1 - [A0A0D2MDC4_9CHLO]	41.34	5	6	1	1	3	0.717	3	41.9	0.941	3	18.2	0.619	3	13.1	0.929	3	3.5	0.774	3	12.3	1.077	3	12.7	0.896	3	26.9	1.095	3	33	240	26.3	9.41
G7K0Q5	Chlorophyll a-b binding protein, chloroplastic OS=Medicago truncatula GN=MTR_5g098770 PE=3 SV=1 - [G7K0Q5_MEDTR]	41.34	8.51	124	1	1	29																									94	10.3	9.48
A0A0D2N7A9	Uncharacterized protein OS=Monoraphidium neglectum GN=MNEG_6227 PE=4 SV=1 - [A0A0D2N7A9_9CHLO]	41.12	5.12	1	1	1	3	0.83	3	2.3	1.063	3	0.2	1.026	3	4.1	1.181	3	21.4	0.903	3	8.8	1.103	3	5.9	0.855	3	1	1.05	3	5.1	332	34.8	6.15
A8IIX1	Snf1-like ser/thr protein kinase (Fragment) OS=Chlamydomonas reinhardtii GN=CHLREDRAFT_100022 PE=4 SV=1 - [A8IIX1_CHLRE]	41.08	9.3	955	2	2	9	0.991	9	10.9	0.981	9	16	0.905	9	12.5	1.011	9	20	0.902	9	16	0.922	9	16	0.972	9	11.3	0.982	9	14.9	258	29.5	6.76
A0A0K9NHJ3	Uncharacterized protein OS=Zostera marina GN=ZOSMA_981G00040 PE=4 SV=1 - [A0A0K9NHJ3_ZOSMR]	41.08	9.48	24	1	1	4	1.094	4	16.5	1.099	4	2.6	1.139	4	26.1	1.174	4	14.8	1.057	4	13.1	1.015	4	8.1	1.066	4	15.9	0.989	4	14.2	116	12.4	11.59
D8R4J4	Elongation factor G, chloroplastic OS=Selaginella moellendorffii GN=SELMODRAFT_143627 PE=3 SV=1 - [D8R4J4_SELML]	40.75	1.76	2	1	1	5	0.979	5	8.5	0.969	5	25.8	1.04	5	5.5	0.887	5	16.9	1.168	5	4	1.175	5	20.1	1.145	5	12.7	1.142	5	14.2	683	75.2	5.45
A0A150G8J8	Branched-chain-amino-acid aminotransferase OS=Gonium pectorale GN=GPECTOR_46g241 PE=3 SV=1 - [A0A150G8J8_GONPE]	40.74	7.48	6	2	2	3	1.015	3	8.3	0.991	3	14.8	0.795	3	5.8	0.752	3	24.8	0.995	3	7.4	0.918	3	31.1	0.951	3	1.5	0.918	3	24.8	321	34.5	6.81
A0A022PRG6	Uncharacterized protein (Fragment) OS=Erythranthe guttata GN=MIMGU_mgv1a0063682mg PE=4 SV=1 - [A0A022PRG6_ERYGU]	40.45	6.28	1	1	1	2	0.587	1		0.717	1		0.454	1		0.558	1		0.472	1		0.572	1		0.749	1		0.913	1		239	26.3	4.86
D8RAG4	Putative uncharacterized protein OS=Selaginella moellendorffii GN=SELMODRAFT_270689 PE=3 SV=1 - [D8RAG4_SELML]	40.4	1.65	2	1	1	2	1.007	2	0.7	1.044	2	2.7	0.939	2	1.4	0.981	2	2	1.028	2	5.9	1.058	2	2.5	0.921	2	12.3	0.954	2	8.9	547	58.3	7.08
A0A0D2MMG0	Uncharacterized protein OS=Monoraphidium neglectum GN=MNEG_6218 PE=3 SV=1 - [A0A0D2MMG0_9CHLO]	40.25	5.75	4	1	1	2	1.069	2	20	1.074	2	20.5	1.282	2	9.3	1.298	2	9.8	1.21	2	7.4	1.207	2	7.8	1.241	2	2.5	1.245	2	2.9	261	28.6	6.29
I0YT60	N-acetyl-gamma-glutamyl-phosphate reductase OS=Coccomyxa subellipsoidea C-169 GN=COCSUDRAFT_33707 PE=3 SV=1 - [I0YT60_9CHLO]	40.12	2.7	1	1	1	4	0.836	4	7.9	0.762	4	14.7	1.106	4	2.6	1.04	4	8.6	0.927	4	6.5	0.859	4	13.3	1.027	4	10.4	0.953	4	9.4	407	43.9	7.12
D0FXX0	30S ribosomal protein S4, chloroplastic OS=Dunaliella salina GN=rps4 PE=3 SV=1 - [D0FXX0_DUNSA]	39.97	16.67	15	2	4	5	1.653	2	3.7	1.322	2	0.7	0.82	2	28.4	0.661	2	33.1	0.726	2	52	0.577	2	57.4	1.325	2	12.6	1.058	2	17.1	252	29.4	11
I0Z899	Amidophosphoribosyltransferase OS=Coccomyxa subellipsoidea C-169 GN=COCSUDRAFT_27283 PE=3 SV=1 - [I0Z899_9CHLO]	39.88	2.13	2	1	1	2	0.86	2	19.1	0.865	2	16.5	1.178	2	27.1	1.194	2	24.3	1.096	2	12.8	1.095	2	10.1	1.095	2	3.9	1.1	2	6.5	516	57	7.21
A4S0W3	ABC(Membrane) family transporter (Fe-S assembly/SufBCD system) OS=Ostreococcus lucimarinus (strain CCE9901) GN=OSTLU_16322 PE=4 SV=1 - [A4S0W3_OSTLU]	39.82	6.37	95	1	3	5																									471	52.1	5.02
I0YTU8	GDP-mannose 4,6-dehydratase OS=Coccomyxa subellipsoidea C-169 GN=COCSUDRAFT_66696 PE=3 SV=1 - [I0YTU8_9CHLO]	39.77	2.13	1	1	1	2	0.57	2	56.9	0.815	2	0.8	0.61	2	110	0.879	2	38.2	0.587	2	65.6	0.834	2	7.7	0.586	2	41.2	0.836	2	12.6	375	41.8	6.7
C1MUH5	Predicted protein OS=Micromonas pusilla (strain CCMP1545) GN=MICPUCDRAFT_58808 PE=4 SV=1 - [C1MUH5_MICPC]	39.54	3.82	1	1	1	3	1.497	3	11.2	0.964	3	4.5	1.051	3	15.5	0.652	3	43	0.88	3	9.3	0.59	3	12.2	1.174	3	5.1	0.83	3	7.7	288	30	5.47
A0A059LGP4	Uncharacterized protein OS=Helicosporidium sp. ATCC 50920 GN=H632_c2242p0 PE=3 SV=1 - [A0A059LGP4_9CHLO]	39.45	6.92	7	1	1	14	1.004	14	7.4	1.006	14	5.4	0.803	14	6.1	0.789	14	7	1.046	14	4.5	1.03	14	5.9	1.018	14	8.2	1.013	14	6.8	130	14.7	9.99
A0A0A9IRS2	Pgd2 OS=Arundo donax PE=4 SV=1 - [A0A0A9IRS2_ARUDO]	39.28	11.01	208	1	3	7	0.972	4	4.7	0.982	4	1.7	0.957	4	14.3	0.931	4	5	0.868	4	11.8	0.847	4	6.1	0.967	4	12.2	0.899	4	6.6	218	24.4	9.13
D0FXY6	Light-independent protochlorophyllide reductase subunit B OS=Dunaliella salina GN=chlB PE=3 SV=1 - [D0FXY6_DUNSA]	39.18	6.75	167	2	3	4	1.23	2	2.9	1.004	2	8.6	1.365	2	1.8	1.123	2	3.8	1.135	2	0.9	0.92	2	6.6	1.228	2	2.9	1	2	8.6	533	60.1	6.27
A0A150G4H6	Uncharacterized protein OS=Gonium pectorale GN=GPECTOR_63g12 PE=3 SV=1 - [A0A150G4H6_GONPE]	38.95	5.98	23	3	3	3	1.014	2	3.5	0.991	2	13.3	1.069	2	20.3	1.053	2	30.5	1.085	2	17.1	1.053	2	7.2	0.979	2	0.9	0.955	2	8.8	585	64.4	5.92
V4SAM7	Uncharacterized protein OS=Citrus clementina GN=CICLE_v10028434mg PE=4 SV=1 - [V4SAM7_9ROSI]	38.8	1.79	1	1	1	2	0.792	2	18.2	1.011	2	12.1	0.729	2	21.2	0.938	2	15.2	0.958	2	9	1.214	2	3.1	0.826	2	16.7	1.053	2	10.7	448	51.5	8.32
A0A0D2JT11	Putative rhamnose biosynthetic enzyme 1 OS=Monoraphidium neglectum GN=MNEG_5872 PE=4 SV=1 - [A0A0D2JT11_9CHLO]	38.74	3.56	1	1	1	5	0.904	5	11.6	0.837	5	8.9	1.023	5	32.8	1.127	5	10.1	0.985	5	21.7	0.974	5	15.8	0.923	5	15.8	1.034	5	8.2	309	34.8	6.43
B8Y210	Dihydroxyacetone reductase OS=Dunaliella salina GN=DAR1 PE=2 SV=1 - [B8Y210_DUNSA]	38.73	4.9	31	2	3	5	0.988	4	10.2	0.927	4	8	0.928	4	8.6	0.899	4	5.9	1.034	4	13.2	0.988	4	6.8	1.036	4	13.6	1.012	4	9.7	347	38.4	6.62
A0A0D2LMY3	Prolyl 4-hydroxylase, beta polypeptide OS=Monoraphidium neglectum GN=MNEG_14823 PE=4 SV=1 - [A0A0D2LMY3_9CHLO]	38.73	5.16	1	1	1	2	1.023	2	10.1	1.093	2	6.7	0.755	2	9.8	0.813	2	6.4	0.901	2	5.4	0.955	2	2	0.713	2	4.7	0.761	2	1.3	155	17.5	4.42
Q8RYB9	Nucleoside diphosphate kinase OS=Dunaliella tertiolecta PE=2 SV=1 - [Q8RYB9_DUNTE]	38.71	13.12	1	2	2	3	0.944	3	14.7	1.007	3	23.6	1.04	3	34.9	1.119	3	36.1	0.874	3	16.1	0.927	3	21.3	0.847	3	10.4	0.957	3	1.7	221	24	9.35
E3SC50	40S ribosomal protein S9 (Fragment) OS=Chlamydomonas reinhardtii PE=2 SV=1 - [E3SC50_CHLRE]	38.56	16.29	202	2	3	11	0.948	7	16.3	1.036	7	10.9	1.002	7	13.1	1.318	7	13.1	0.884	7	6.1	1.03	7	6.4	0.977	7	7.9	1.05	7	8.7	178	21	10.89
A0A150H323	NAP1 protein OS=Gonium pectorale GN=GPECTOR_1g510 PE=3 SV=1 - [A0A150H323_GONPE]	38.41	3.28	2	1	1	1	0.899	1		0.926	1		1.1	1		1.141	1		1.002	1		1.025	1		0.924	1		0.95	1		335	36.7	5.82
A0A087SE10	UDP-glucuronic acid decarboxylase 1 OS=Auxenochlorella protothecoides GN=F751_1245 PE=4 SV=1 - [A0A087SE10_AUXPR]	38.21	1.5	1	1	1	5	1.067	5	8.2	1.199	5	10.9	0.836	5	3.2	0.9	5	13.6	0.897	5	0.8	0.957	5	9.5	1.053	5	17.1	1.156	5	35.5	734	79.8	6.1
K7U818	Putative TCP-1/cpn60 chaperonin family protein OS=Zea mays GN=LOC100272855 PE=3 SV=1 - [K7U818_MAIZE]	38.01	2.51	8	1	1	2	1.029	2	10.3	0.918	2	2.5	1.132	2	10.2	1.019	2	23.2	1.079	2	10.3	0.957	2	2.5	0.964	2	1.2	0.859	2	11.6	557	59.9	7.39
D8TW88	Clathrin heavy chain OS=Volvox carteri f. nagariensis GN=chc1 PE=3 SV=1 - [D8TW88_VOLCA]	37.92	0.47	2	1	1	2	1.165	2	7.2	1.256	2	9.9	1.056	2	3.9	1.148	2	13.3	1.101	2	4.2	1.179	2	21.5	1.172	2	1.7	1.262	2	19	1716	190.3	5.8
A0A150GZC5	Uncharacterized protein OS=Gonium pectorale GN=GPECTOR_3g403 PE=3 SV=1 - [A0A150GZC5_GONPE]	37.92	8.96	13	2	2	8	1.289	8	21.3	0.877	8	31.2	1.017	8	42.3	0.756	8	33.3	1.132	8	29.6	0.815	8	8.1	1.201	8	8.6	0.857	8	7.7	268	29.5	10.17
A0A0S2IBZ1	30S ribosomal protein S7, chloroplastic OS=Chlorogonium capillatum GN=rps7 PE=3 SV=1 - [A0A0S2IBZ1_9CHLO]	37.91	5.36	9	1	1	4	1.236	4	7.6	1.066	4	3.9	1.435	4	2.4	1.245	4	4.2	1.145	4	3.7	0.975	4	4.2	1.267	4	10.9	1.114	4	6.5	168	19.1	10.77
A2T578	Rpr117U.3 OS=Hordeum vulgare var. distichum GN=Rpr1 PE=2 SV=1 - [A2T578_HORVD]	37.87	11.33	254	2	2	2	1.56	2	1.6	1.027	2	11.9	1.882	2	0.9	1.249	2	11.2	1.319	2	0.1	0.863	2	10.4	1.266	2	0.7	0.832	2	11	150	16.9	10.26
A0A087SET3	60S ribosomal protein L11-1 OS=Auxenochlorella protothecoides GN=F751_5079 PE=3 SV=1 - [A0A087SET3_AUXPR]	37.72	4.44	3	1	1	1	1.117	1		1.085	1		1.045	1		1.022	1		1.215	1		1.172	1		1.179	1		1.143	1		180	20.5	9.89
A0A150FXH9	Uncharacterized protein OS=Gonium pectorale GN=GPECTOR_162g136 PE=4 SV=1 - [A0A150FXH9_GONPE]	37.72	3.64	3	1	1	2	1.012	2	10.5	0.874	2	7.4	0.958	2	32.9	0.834	2	29.5	1.115	2	10.3	0.957	2	7.1	1.169	2	14.4	1.008	2	17.6	412	46.3	6.39
A0A150GFD3	Uncharacterized protein OS=Gonium pectorale GN=GPECTOR_27g697 PE=3 SV=1 - [A0A150GFD3_GONPE]	37.66	7.82	60	2	2	4	1.314	4	5.9	1.054	4	5.6	1.083	4	4.3	0.92	4	3.3	1.331	4	6.1	1.088	4	4.8	1.17	4	7.4	0.979	4	6.6	294	31.3	6.33
D1FV77	RPN10 OS=Dunaliella viridis GN=RPN10 PE=2 SV=1 - [D1FV77_9CHLO]	37.65	8.49	1	2	2	7	0.898	4	12	0.912	4	12.6	0.961	4	8.7	0.981	4	6.6	0.956	4	2	0.95	4	4.4	0.911	4	14.8	0.912	4	15.2	377	39.4	4.55
A0A096P7K2	Chaperonin TCP-1, conserved site OS=Ostreococcus tauri GN=OT_ostta13g02230 PE=3 SV=1 - [A0A096P7K2_OSTTA]	37.52	4.49	16	1	2	5	1.053	2	8.8	1.006	2	9.9	0.932	2	0.8	0.897	2	1.9	1.129	2	4.9	1.071	2	3.7	1.056	2	1.8	1.007	2	2.9	535	59.2	5.5
A0A0D2KUV7	Uncharacterized protein OS=Monoraphidium neglectum GN=MNEG_8817 PE=4 SV=1 - [A0A0D2KUV7_9CHLO]	37.35	3.63	1	1	1	4	0.879	4	11.9	1	4	24.9	0.734	4	13.5	0.886	4	18.5	0.85	4	28.8	0.96	4	42.7	0.767	4	11.9	0.872	4	24.9	303	31.9	6.61
A0A150G859	Uncharacterized protein OS=Gonium pectorale GN=GPECTOR_51g731 PE=4 SV=1 - [A0A150G859_GONPE]	37.33	3.3	5	2	2	3	0.927	3	9.3	0.907	3	3.8	0.806	3	13.8	0.822	3	11.4	0.743	3	7.8	0.839	3	40.3	0.852	3	18.6	0.798	3	12.5	636	68.7	7.5
A0A097KNB7	Light-independent protochlorophyllide reductase subunit B OS=Microthamnion kuetzingianum GN=chlB PE=3 SV=1 - [A0A097KNB7_9CHLO]	37.31	4.83	177	1	2	3	1.187	2	12.2	1.089	2	3.9	1.117	2	35.6	1.033	2	18.6	1.023	2	14.5	0.932	2	1.7	0.942	2	21.6	0.863	2	5.3	518	58.3	7.21
A0A059LRV1	Histone H2A OS=Helicosporidium sp. ATCC 50920 GN=H632_c26p4 PE=3 SV=1 - [A0A059LRV1_9CHLO]	37.3	8.8	1039	3	5	17	1.038	8	10	0.942	8	24.7	1.111	8	14	1.027	8	26.8	0.951	8	13.4	0.907	8	12.1	0.988	8	6.4	0.944	8	10.8	523	55.2	8.94
V5NY16	Phosphoinositide phospholipase C OS=Dunaliella salina GN=PLC PE=2 SV=1 - [V5NY16_DUNSA]	37.21	5.23	1	2	2	2	1.006	2	26	1.008	2	29.7	0.862	2	11	0.872	2	14.5	0.993	2	24.2	0.989	2	27.9	0.929	2	22.7	0.93	2	26.3	593	66.1	7.69
A0A0D2N4V1	Guanylate kinase 1 OS=Monoraphidium neglectum GN=MNEG_6911 PE=4 SV=1 - [A0A0D2N4V1_9CHLO]	37.09	1.84	1	1	1	2	1.195	2	7.7	1.136	2	1.8	1.015	2	4.8	0.973	2	10.7	1.021	2	1.7	0.964	2	4.2	1.051	2	5.1	0.997	2	10.9	653	68.3	5.67
C1EFE2	RuvB-like helicase OS=Micromonas commoda (strain RCC299 / NOUM17 / CCMP2709) GN=MICPUN_98268 PE=3 SV=1 - [C1EFE2_MICCC]	36.95	6.22	77	3	3	4	0.843	3	22.1	0.946	3	21.8	0.809	3	1.9	0.8	3	10.5	0.91	3	11.9	0.949	3	9.9	0.892	3	29.8	0.999	3	7.5	466	51.6	5.1
C0PC38	Uncharacterized protein OS=Zea mays PE=2 SV=1 - [C0PC38_MAIZE]	36.9	10.76	8	1	1	2																									223	23.9	8.34
A0A150GA74	Uncharacterized protein OS=Gonium pectorale GN=GPECTOR_41g711 PE=4 SV=1 - [A0A150GA74_GONPE]	36.87	3.19	14	2	3	6	1.06	4	5.4	1.16	4	15.3	1.033	4	10.3	1.077	4	16.9	1.051	4	11.7	1.102	4	8.3	0.975	4	3.6	1.079	4	24.5	1098	119.1	7.9
D8U724	Putative uncharacterized protein OS=Volvox carteri f. nagariensis GN=VOLCADRAFT_82793 PE=3 SV=1 - [D8U724_VOLCA]	36.77	4.58	3	1	1	1	1.201	1		0.985	1		1.704	1		1.409	1		1.314	1		1.071	1		1.196	1		0.98	1		349	37.4	4.75
I0YU78	SecY protein OS=Coccomyxa subellipsoidea C-169 GN=COCSUDRAFT_29889 PE=3 SV=1 - [I0YU78_9CHLO]	36.73	3.18	2	1	1	1	1.09	1		1.121	1		1.096	1		1.136	1		1.055	1		1.078	1		1.036	1		1.065	1		472	51.9	8.59
A0A0K9RF80	Uncharacterized protein OS=Spinacia oleracea GN=SOVF_073640 PE=4 SV=1 - [A0A0K9RF80_SPIOL]	36.72	4.29	96	2	2	3	1.01	3	12.6	0.884	3	8.6	0.952	3	4.8	0.86	3	12	0.907	3	6.8	0.944	3	19.3	0.955	3	12.5	0.828	3	7.4	536	57.2	7.47
J9R4T0	Chloroplast CYP97B (Fragment) OS=Haematococcus pluvialis PE=2 SV=1 - [J9R4T0_HAEPL]	36.54	1.48	1	1	1	1	0.796	1		1.092	1		0.727	1		1.006	1		0.799	1		1.089	1		0.621	1		0.851	1		539	58.7	6.33
I3S3S0	Cytosolic triosephosphate isomerase OS=Medicago truncatula GN=MTR_2g096940 PE=2 SV=1 - [I3S3S0_MEDTR]	36.51	7.51	1	1	1	4	0.822	4	15	0.926	4	9	0.898	4	12.8	0.994	4	5.9	0.932	4	15.4	0.967	4	15.2	0.905	4	5.1	1.029	4	6.2	253	27.2	5.92
V4UQZ8	Uncharacterized protein OS=Citrus clementina GN=CICLE_v10007362mg PE=4 SV=1 - [V4UQZ8_9ROSI]	36.42	1.01	3	1	1	4	0.892	4	6.1	1.099	4	0.8	0.712	4	5.1	0.903	4	4.5	0.888	4	6.2	1.107	4	0.7	0.782	4	10.1	0.98	4	1.4	887	100.4	8.4
A0A061RJ26	Polyglutamine-binding protein 1 OS=Tetraselmis sp. GSL018 GN=NPW38 PE=4 SV=1 - [A0A061RJ26_9CHLO]	36.17	2.35	1	1	1	1	0.93	1		0.84	1		1.071	1		0.976	1		0.775	1		0.696	1		0.958	1		0.865	1		596	61.4	8.98
A0A096P768	Malate dehydrogenase OS=Ostreococcus tauri GN=OT_ostta03g00180 PE=3 SV=1 - [A0A096P768_OSTTA]	35.97	3.61	1	1	1	2	1.002	2	0.1	0.98	2	10.2	1.148	2	5.4	1.131	2	4.9	1.108	2	4.8	1.076	2	15.2	1.115	2	7.2	1.088	2	3.1	360	37.8	7.08
A0A097KLC9	Translation initiation factor IF-1, chloroplastic OS=Koliella longiseta GN=infA PE=3 SV=1 - [A0A097KLC9_9CHLO]	35.74	16.67	9	1	1	3	0.934	3	8	0.931	3	4	1.075	3	4.3	1.127	3	8.7	0.997	3	13.4	1.027	3	8.9	1.008	3	7.6	1.082	3	0.5	72	8.4	10.26
A8IKQ6	Mg-protoporphyrin IX chelatase OS=Chlamydomonas reinhardtii GN=CHLI2 PE=3 SV=1 - [A8IKQ6_CHLRE]	35.74	4.94	1	1	1	8	0.812	8	28.6	0.705	8	19.5	1.179	8	44.5	1.25	8	26.6	1.104	8	26.3	0.989	8	20.7	1.224	8	24.2	1.121	8	20.1	425	46.4	8.35
A0A0D2N1U0	60S ribosomal protein L34 OS=Monoraphidium neglectum GN=MNEG_1472 PE=4 SV=1 - [A0A0D2N1U0_9CHLO]	35.73	7.21	14	1	1	3	3.549	3	20.7	1.567	3	9	2.539	3	22	1.14	3	10.4	2.272	3	14.1	0.954	3	2.6	2.881	3	17.2	1.242	3	0.6	111	12.7	11.66
C1FDC9	Flagellar outer dynein arm light chain 8 OS=Micromonas commoda (strain RCC299 / NOUM17 / CCMP2709) GN=ODA-LC8 PE=4 SV=1 - [C1FDC9_MICCC]	35.64	12.36	5	1	1	1	0.925	1		0.968	1		1.133	1		1.196	1		0.949	1		0.987	1		0.823	1		0.861	1		89	10.3	7.37
A8IVW9	Eukaryotic initiation factor (Fragment) OS=Chlamydomonas reinhardtii GN=EIF5Bd PE=4 SV=1 - [A8IVW9_CHLRE]	35.37	13.53	3	2	2	4	0.988	3	16.6	1.014	3	6.8	1.19	3	25.8	1.232	3	15.8	1.028	3	35.8	1.049	3	25.5	1.159	3	25.9	1.293	3	28.9	170	19.4	9.51
A0A0E0LQP1	Uncharacterized protein OS=Oryza punctata PE=3 SV=1 - [A0A0E0LQP1_ORYPU]	35.33	7.07	72	1	1	8	1.463	4	18.4	1.42	4	10.4	1.416	4	20.6	1.394	4	9.5	1.366	4	19.3	1.317	4	10.4	1.043	4	13.8	1.084	4	3.9	283	32.2	10.58
A0A0D2LLX4	Elongation factor Ts, mitochondrial OS=Monoraphidium neglectum GN=EFTS PE=3 SV=1 - [A0A0D2LLX4_9CHLO]	35.29	2.76	1	1	1	1	1.042	1		1.086	1		0.848	1		0.891	1		0.987	1		1.021	1		0.923	1		0.961	1		399	41.6	4.34
A0A160E7R0	10 kDa phosphoprotein of photosystem II OS=Koshicola spirodelophila GN=psbH PE=4 SV=1 - [A0A160E7R0_9CHLO]	35.27	10.26	45	1	1	4	1.417	4	3.8	1.199	4	1.2	0.698	4	19	0.66	4	13.6	1.181	4	4.8	1.125	4	5.5	1.149	4	9.1	1.138	4	0.7	78	8.4	6.55
I0YLA3	Serine hydroxymethyltransferase OS=Coccomyxa subellipsoidea C-169 GN=COCSUDRAFT_59654 PE=3 SV=1 - [I0YLA3_9CHLO]	35.18	1.79	1	1	1	2	1.054	2	8.6	0.995	2	2.8	1.165	2	6.6	1.109	2	0.8	1.052	2	0.9	0.986	2	4.8	1.06	2	8.4	0.999	2	2.7	504	55.4	7.23
A0A061FPK5	Regulatory particle triple-A ATPase 3 isoform 2 (Fragment) OS=Theobroma cacao GN=TCM_044169 PE=3 SV=1 - [A0A061FPK5_THECC]	34.86	13.75	731	2	3	5	0.95	2	22.8	0.993	2	13.7	0.74	2	36.3	0.779	2	26.7	0.86	2	11.8	0.892	2	2.8	1.03	2	0.7	1.075	2	9.7	291	32.6	6.34
A0A0S2LPE6	30S ribosomal protein S4, chloroplastic OS=Chlamydomonas applanata GN=rps4 PE=3 SV=1 - [A0A0S2LPE6_CHLAP]	34.85	14.23	24	1	3	6	1.438	3	3.9	1.207	3	11.3	0.788	3	2.2	0.663	3	12.7	0.898	3	9.7	0.738	3	9.1	1.145	3	20.1	0.977	3	9.3	253	29.4	11.18
A0A024FSN8	Asparagine synthase OS=Polytomella sp. Pringsheim 198.80 GN=asns PE=2 SV=1 - [A0A024FSN8_9CHLO]	34.8	1.77	2	1	1	4	1.038	4	9.1	0.882	4	12.6	1.129	4	5.6	0.999	4	7.9	1.021	4	1.5	0.859	4	8.4	0.975	4	4.2	0.832	4	9.4	566	64	6.57
A0A061SGX4	Citrate synthase (Fragment) OS=Tetraselmis sp. GSL018 GN=TSPGSL018_6460 PE=3 SV=1 - [A0A061SGX4_9CHLO]	34.79	6.36	16	1	1	2	0.918	2	3.8	0.898	2	7	0.931	2	3.1	0.919	2	0.1	0.873	2	16.6	0.849	2	19.8	1.111	2	12.3	1.086	2	15.6	173	19.8	10.42
B7FH38	Ribosomal protein L15 OS=Medicago truncatula PE=2 SV=1 - [B7FH38_MEDTR]	34.73	6.86	3	1	1	2	1.282	2	18.1	1.15	2	0	0.906	2	7.7	0.819	2	10.4	1.102	2	24.8	0.982	2	6.4	1.503	2	30.2	1.346	2	11.5	204	24.1	11.55
I3S026	Nucleoside diphosphate kinase OS=Lotus japonicus PE=2 SV=1 - [I3S026_LOTJA]	34.51	6.04	1	1	1	8	1.014	8	12.2	0.963	8	10.8	1.275	8	13.2	1.141	8	3.5	1.039	8	12.7	0.96	8	6.9	0.988	8	10.4	0.924	8	11.7	149	16.6	7.58
A0A150GLQ8	Uncharacterized protein OS=Gonium pectorale GN=GPECTOR_17g888 PE=3 SV=1 - [A0A150GLQ8_GONPE]	34.51	5.73	9	1	1	1	1.05	1		1.003	1		1.124	1		1.083	1		1.054	1		1	1		1.075	1		1.026	1		192	21.8	7.37
D8U1R0	Putative uncharacterized protein OS=Volvox carteri f. nagariensis GN=VOLCADRAFT_62543 PE=4 SV=1 - [D8U1R0_VOLCA]	34.47	11.32	3	2	2	2	0.92	2	6.2	0.953	2	11.6	1.199	2	46.1	1.253	2	52.4	1.012	2	31.8	1.042	2	37.7	1.007	2	5.5	1.043	2	10.9	212	23.6	8.81
A0A061S331	Heat shock 70kDa protein 4 OS=Tetraselmis sp. GSL018 GN=HSPA4 PE=3 SV=1 - [A0A061S331_9CHLO]	34.27	0.99	1	1	1	1	1.068	1		1.139	1		1.065	1		1.145	1		1.03	1		1.091	1		1.095	1		1.166	1		807	88.6	5.07
D8R0P6	Putative uncharacterized protein OS=Selaginella moellendorffii GN=SELMODRAFT_166994 PE=4 SV=1 - [D8R0P6_SELML]	34.24	3.49	10	1	2	7	1.346	5	15.9	1.126	5	11	1.219	5	18.1	0.917	5	16.1	1.219	5	9.5	0.951	5	2.6	1.371	5	15.3	1.076	5	9.6	401	44.3	10.36
W5GAX0	Uncharacterized protein OS=Triticum aestivum PE=3 SV=1 - [W5GAX0_WHEAT]	34.08	18.18	123	1	1	1	0.992	1		1.079	1		1.158	1		1.269	1		0.965	1		1.043	1		1.113	1		1.209	1		88	9.5	9.73
C1MVP3	Heat shock protein 70, chloroplast OS=Micromonas pusilla (strain CCMP1545) GN=MICPUCDRAFT_34241 PE=3 SV=1 - [C1MVP3_MICPC]	34	5.61	42	1	4	22	1.016	1		0.99	1		1.026	1		1.007	1		1.068	1		1.034	1		1.003	1		0.975	1		695	72.9	4.96
A0A0D2IX76	Uncharacterized protein (Fragment) OS=Monoraphidium neglectum GN=MNEG_15402 PE=4 SV=1 - [A0A0D2IX76_9CHLO]	34	12.12	11	1	1	1	0.943	1		0.704	1		1.415	1		1.064	1		1.074	1		0.796	1		1.446	1		1.077	1		99	9.9	3.97
I0Z605	40S ribosomal protein S3a OS=Coccomyxa subellipsoidea C-169 GN=COCSUDRAFT_27621 PE=3 SV=1 - [I0Z605_9CHLO]	33.84	3.86	2	1	1	5	1.143	5	4.9	1.18	5	5.7	1.392	5	50.4	1.382	5	12.5	1.041	5	17.8	1.018	5	0.3	1.144	5	24	0.986	5	2.9	259	29	9.86
E1ZJS8	Putative uncharacterized protein OS=Chlorella variabilis GN=CHLNCDRAFT_136117 PE=4 SV=1 - [E1ZJS8_CHLVA]	33.61	2.48	1	1	1	1	1.219	1		1.381	1		1.071	1		1.223	1		1.089	1		1.226	1		1.047	1		1.185	1		363	39	7.78
A0A059LM48	SNF2 family domain-containing protein (Fragment) OS=Helicosporidium sp. ATCC 50920 GN=H632_c827p0 PE=4 SV=1 - [A0A059LM48_9CHLO]	33.57	1.32	9	1	1	1	0.439	1		0.511	1		0.628	1		0.737	1		0.478	1		0.553	1		0.719	1		0.836	1		759	86.9	5.86
A8HPA0	26S proteasome regulatory subunit OS=Chlamydomonas reinhardtii GN=RPN11 PE=4 SV=1 - [A8HPA0_CHLRE]	33.54	4.29	4	1	1	4	0.934	4	4.9	0.923	4	11	1.08	4	10	1.12	4	3.9	1.073	4	11.2	1.026	4	10.4	0.935	4	8.9	0.903	4	17.4	303	33.3	7.3
C1FDN1	Cell division cycle protein 48-like protein, expessed OS=Micromonas commoda (strain RCC299 / NOUM17 / CCMP2709) GN=CDC48 PE=3 SV=1 - [C1FDN1_MICCC]	33.53	4.51	231	1	3	4	0.889	1		1.015	1		1.121	1		1.291	1		0.942	1		1.068	1		0.975	1		1.112	1		821	90.9	5.08
E1ZUG4	Putative uncharacterized protein OS=Chlorella variabilis GN=CHLNCDRAFT_138755 PE=3 SV=1 - [E1ZUG4_CHLVA]	33.49	7.24	7	1	1	5	1.495	5	88.2	0.697	5	12	1.167	5	50.9	0.351	5	34.2	0.995	5	33.4	0.407	5	36	0.933	5	34.6	0.384	5	48.5	152	16.7	5.6
I0YJU2	Ribosomal protein S26 component of cytosolic 80S ribosome and 40S small subunit (Fragment) OS=Coccomyxa subellipsoidea C-169 GN=COCSUDRAFT_9490 PE=4 SV=1 - [I0YJU2_9CHLO]	33.37	9.71	2	1	1	1	4.001	1		1.819	1		1.937	1		0.887	1		1.982	1		0.895	1		2.387	1		1.084	1		103	11.7	11.55
B7FI34	Putative uncharacterized protein OS=Medicago truncatula PE=2 SV=1 - [B7FI34_MEDTR]	33.22	3.49	3	1	1	3	1.081	3	1	1.003	3	2.4	0.944	3	6.6	0.878	3	12.6	0.839	3	1.2	0.903	3	9.2	0.989	3	0.6	0.958	3	8.1	315	35.2	5.96
A0A150H0Z1	Uncharacterized protein OS=Gonium pectorale GN=GPECTOR_2g1301 PE=3 SV=1 - [A0A150H0Z1_GONPE]	33.15	7.03	2	1	1	3	1.001	2	2.7	0.98	2	0.7	0.85	2	3.4	0.839	2	5.5	1.028	2	14.3	1	2	16.4	1.041	2	7.4	1.018	2	5.4	128	13.7	8.48
D3VMQ9	Magnesium-protoporphyrin (Fragment) OS=Solanum nigrum GN=at103 PE=4 SV=1 - [D3VMQ9_SOLNI]	32.79	9.26	1	1	1	1	0.848	1		0.867	1		0.92	1		0.949	1		0.724	1		0.735	1		0.695	1		0.71	1		108	13.2	7.3
A8HNC0	Diaminopimelate decarboxylase OS=Chlamydomonas reinhardtii GN=DPD1 PE=3 SV=1 - [A8HNC0_CHLRE]	32.72	1.9	1	1	1	2	1.2	2	11.9	1.088	2	5.9	1.152	2	3.9	1.054	2	13.9	1.125	2	22.2	1.013	2	4.3	1.306	2	11.5	1.183	2	6.2	473	51.5	8.12
V4KM16	Uncharacterized protein OS=Eutrema salsugineum GN=EUTSA_v10011548mg PE=3 SV=1 - [V4KM16_EUTSA]	32.64	8.22	620	1	2	4	1.055	1		0.978	1		1.148	1		1.073	1		0.949	1		0.874	1		0.859	1		0.795	1		292	32.6	6.13
I1HE91	Uncharacterized protein OS=Brachypodium distachyon GN=BRADI_2g09840 PE=4 SV=1 - [I1HE91_BRADI]	32.64	8.16	1	1	1	2	0.747	2	48.4	0.997	2	6.8	0.668	2	29	0.899	2	10.7	0.892	2	48.8	1.182	2	7.2	0.911	2	19.1	1.214	2	20.4	147	15.4	4.87
D0FXV0	50S ribosomal protein L5, chloroplastic OS=Dunaliella salina GN=rpl5 PE=3 SV=1 - [D0FXV0_DUNSA]	32.53	16.02	8	2	3	6	1.093	4	8.3	0.97	4	3	1.124	4	14.4	1.01	4	9.7	1.152	4	2.9	0.97	4	12.7	1.322	4	7.5	1.155	4	3.7	181	20.6	9.88
A0A0D2LCG3	26S proteasome regulatory subunit T2 OS=Monoraphidium neglectum GN=MNEG_3522 PE=3 SV=1 - [A0A0D2LCG3_9CHLO]	32.52	10.85	148	4	4	4	1.013	4	8.6	1.075	4	7.8	1.118	4	23.5	1.196	4	15.6	1.038	4	23.4	1.028	4	24.2	0.941	4	6.7	0.933	4	3.7	461	51	6.68
D8TL84	Putative uncharacterized protein OS=Volvox carteri f. nagariensis GN=VOLCADRAFT_73085 PE=4 SV=1 - [D8TL84_VOLCA]	32.4	3.36	1	1	1	2	1.103	2	3.3	1.049	2	8	1.263	2	2.4	1.211	2	7.2	1.082	2	7.2	1.022	2	12	0.946	2	12.4	0.898	2	17.3	268	29.5	9.45
A0A0A0KXL3	Uncharacterized protein OS=Cucumis sativus GN=Csa_4G312230 PE=4 SV=1 - [A0A0A0KXL3_CUCSA]	32.3	8.79	115	1	1	1	1.07	1		1.021	1		0.935	1		0.9	1		1.17	1		1.109	1		1.133	1		1.08	1		91	10.4	8.63
C1MUZ8	Predicted protein OS=Micromonas pusilla (strain CCMP1545) GN=MICPUCDRAFT_17563 PE=4 SV=1 - [C1MUZ8_MICPC]	32.19	3.13	6	1	1	1	0.795	1		2.562	1		1.094	1		3.554	1		0.586	1		1.877	1		1.067	1		3.435	1		448	48.6	5.45
A8I7P5	Magnesium chelatase subunit H OS=Chlamydomonas reinhardtii GN=CHLH1 PE=4 SV=1 - [A8I7P5_CHLRE]	32.09	2.14	14	2	2	4	0.863	4	14.8	0.901	4	5.7	0.995	4	8.9	1.028	4	10.3	0.869	4	3.3	0.983	4	1.6	0.963	4	12.1	1.078	4	7.4	1399	154.2	5.81
A0A087SCK4	Proteasome subunit alpha type OS=Auxenochlorella protothecoides GN=F751_6012 PE=3 SV=1 - [A0A087SCK4_AUXPR]	31.97	4.15	1	1	1	1	0.933	1		0.941	1		1.116	1		1.135	1		0.953	1		0.955	1		0.856	1		0.862	1		241	26.1	4.72
A0A0D2K8B8	Oligoendopeptidase F OS=Monoraphidium neglectum GN=MNEG_15580 PE=3 SV=1 - [A0A0D2K8B8_9CHLO]	31.93	9.26	3	1	1	6																									108	12.4	5.05
A0A0D2LNC7	Chorismate synthase OS=Monoraphidium neglectum GN=MNEG_0188 PE=3 SV=1 - [A0A0D2LNC7_9CHLO]	31.92	4.5	40	1	2	3	1.111	2	4.2	1.003	2	7.6	0.948	2	8.8	0.862	2	3.1	1.123	2	0.1	1.006	2	12	0.985	2	2.2	0.888	2	9.7	400	42.8	8.18
D8U7P0	Chorismate synthase OS=Volvox carteri f. nagariensis GN=VOLCADRAFT_82892 PE=3 SV=1 - [D8U7P0_VOLCA]	31.92	8.8	6	1	2	2	0.674	1		0.88	1		0.711	1		0.935	1		0.569	1		0.739	1		0.535	1		0.697	1		284	30.6	8.34
Q2KNZ3	Carotene biosynthesis-related protein OS=Haematococcus pluvialis PE=2 SV=1 - [Q2KNZ3_HAEPL]	31.77	5.98	2	1	1	1	0.832	1		0.964	1		0.852	1		0.996	1		1.477	1		1.701	1		1.424	1		1.648	1		184	18.9	8.97
A0A059BNM5	Uncharacterized protein OS=Eucalyptus grandis GN=EUGRSUZ_F01448 PE=3 SV=1 - [A0A059BNM5_EUCGR]	31.77	3.15	13	1	1	2	1.054	2	1.7	1.093	2	17.8	1.073	2	23.2	1.123	2	3.6	1.012	2	22.6	1.043	2	3	1.103	2	14.7	1.143	2	4.6	381	41	7.65
Q94EN1	Pi-tubulin OS=Helianthus annuus PE=2 SV=1 - [Q94EN1_HELAN]	31.75	8.16	55	1	3	18	0.852	4	33.3	1.205	4	6.5	0.857	4	24	1.197	4	4.4	0.913	4	27.2	1.287	4	2.2	0.814	4	34	1.149	4	8.1	441	49.2	6.16
D0FXX9	30S ribosomal protein S19, chloroplastic OS=Dunaliella salina GN=rps19 PE=3 SV=1 - [D0FXX9_DUNSA]	31.61	10.87	1	1	1	3	0.989	3	2.6	0.957	3	11.3	0.991	3	4.7	0.977	3	0.5	1.068	3	1.6	1.068	3	1.5	1.013	3	5.7	0.98	3	0.2	92	10.4	10.33
D8RFJ1	Putative uncharacterized protein OS=Selaginella moellendorffii GN=SELMODRAFT_231415 PE=3 SV=1 - [D8RFJ1_SELML]	31.56	10.1	50	1	3	38	1.121	2	26.1	1.175	2	9.2	0.915	2	20.3	0.968	2	3.6	1.115	2	9.5	1.162	2	7.1	0.916	2	9.3	0.959	2	7.2	396	43.9	6.2
E1ZUG2	Putative uncharacterized protein OS=Chlorella variabilis GN=CHLNCDRAFT_37749 PE=4 SV=1 - [E1ZUG2_CHLVA]	31.46	2.5	2	1	1	1	0.944	1		1.171	1		1.22	1		1.526	1		1.199	1		1.479	1		1.111	1		1.378	1		561	61.4	4.79
Q8GV24	Nucleoside diphosphate kinase OS=Glycine max PE=2 SV=1 - [Q8GV24_SOYBN]	31.39	7.43	8	1	1	1	1.1	1		1.095	1		0.882	1		0.885	1		1.1	1		1.088	1		0.974	1		0.969	1		148	16.3	6.8
D8TZH2	Glutamyl-tRNA reductase OS=Volvox carteri f. nagariensis GN=VOLCADRAFT_81610 PE=3 SV=1 - [D8TZH2_VOLCA]	31.3	6.13	13	3	3	6	0.882	6	12.7	0.913	6	4.9	1.008	6	11	1.062	6	14.4	0.915	6	10.8	0.823	6	12.9	0.917	6	10.1	0.951	6	15	522	56.8	7.74
A0A150H088	Acetyl-coenzyme A synthetase OS=Gonium pectorale GN=GPECTOR_3g64 PE=3 SV=1 - [A0A150H088_GONPE]	31.21	3.59	154	1	2	2	0.832	1		1.006	1		0.842	1		1.026	1		0.982	1		1.18	1		1.339	1		1.617	1		640	70.6	6.42
D8SCE0	Putative uncharacterized protein OS=Selaginella moellendorffii GN=SELMODRAFT_178601 PE=4 SV=1 - [D8SCE0_SELML]	31.15	5.12	40	2	2	24	0.92	23	13.4	0.901	23	8.3	0.953	23	9.7	0.974	23	17.3	0.963	23	9	0.921	23	15.1	0.921	23	7.7	0.96	23	8.8	371	41.6	8.78
D8TI91	Putative uncharacterized protein OS=Volvox carteri f. nagariensis GN=VOLCADRAFT_102805 PE=4 SV=1 - [D8TI91_VOLCA]	31.13	1.98	1	1	1	4	0.908	4	16.6	0.959	4	18.3	0.887	4	9.5	0.917	4	6	0.909	4	8.5	0.956	4	10.6	0.991	4	2.9	1.076	4	5.4	655	69.8	5.59
Q8GUQ9	60S ribosomal protein L38 OS=Chlamydomonas reinhardtii GN=RPL38 PE=2 SV=1 - [Q8GUQ9_CHLRE]	31.11	17.39	1	1	1	2	1.287	1		1.282	1		1.411	1		1.417	1		1.178	1		1.166	1		1.436	1		1.429	1		69	7.8	9.88
A4S808	Uncharacterized protein OS=Ostreococcus lucimarinus (strain CCE9901) GN=OSTLU_40612 PE=4 SV=1 - [A4S808_OSTLU]	31.11	2.96	4	1	1	4	1.001	4	9.2	0.953	4	13.4	0.916	4	8.6	0.831	4	10.6	0.945	4	5.8	0.908	4	7.9	1.025	4	4.5	0.981	4	11.9	270	30.2	5.87
D8TSX4	ATP-dependent Clp protease proteolytic subunit OS=Volvox carteri f. nagariensis GN=VOLCADRAFT_89887 PE=3 SV=1 - [D8TSX4_VOLCA]	31.1	3.72	3	1	1	2	0.996	2	7.5	1.006	2	5.3	0.987	2	2.5	1.005	2	0.3	1.122	2	3.5	1.127	2	1.3	1.074	2	13.1	1.084	2	10.9	269	30.2	9.47
A0A067FLL5	Alanine--tRNA ligase OS=Citrus sinensis GN=CISIN_1g002252mg PE=3 SV=1 - [A0A067FLL5_CITSI]	30.84	1.39	20	1	1	1	0.976	1		1.073	1		0.843	1		0.934	1		1.138	1		1.243	1		1.072	1		1.178	1		720	80.5	6.14
C1FDY7	Succinyl-CoA ligase subunit beta OS=Micromonas commoda (strain RCC299 / NOUM17 / CCMP2709) GN=SCS-beta PE=3 SV=1 - [C1FDY7_MICCC]	30.71	3.07	1	1	1	1	1.082	1		1.101	1		0.955	1		0.98	1		0.904	1		0.914	1		1.008	1		1.024	1		423	44.7	6.54
A0A096UNM5	Uncharacterized protein OS=Triticum aestivum PE=4 SV=1 - [A0A096UNM5_WHEAT]	30.69	16.59	110	1	3	6	1.054	1		1.102	1		1.212	1		1.278	1		1.033	1		1.073	1		0.967	1		1.01	1		217	23.7	7.74
D8TIQ9	Proteasome subunit beta type OS=Volvox carteri f. nagariensis GN=VOLCADRAFT_78969 PE=3 SV=1 - [D8TIQ9_VOLCA]	30.65	7.35	1	1	1	1	0.964	1		1.149	1		0.709	1		0.852	1		0.805	1		0.953	1		0.835	1		0.994	1		204	22.7	6.11
A8HXT4	Pyruvate carboxylase (Fragment) OS=Chlamydomonas reinhardtii GN=PYC1 PE=4 SV=1 - [A8HXT4_CHLRE]	30.61	3.61	11	4	4	5	0.871	5	10.6	0.904	5	10.3	0.972	5	31.3	0.908	5	26.1	0.951	5	10.4	0.971	5	4.9	0.869	5	9.9	0.884	5	12	1165	125.6	8.32
P54209	Cation-transporting ATPase CA1 OS=Dunaliella bioculata GN=CA1 PE=2 SV=1 - [ATC1_DUNBI]	30.47	2.31	87	2	2	2	0.955	2	14	0.973	2	3.1	0.887	2	3.9	0.911	2	21.2	0.899	2	3.5	0.91	2	13.7	0.927	2	16.5	0.944	2	34.4	1037	111.7	6.4
H9MD38	Uncharacterized protein (Fragment) OS=Pinus radiata GN=CL3332Contig1_01 PE=4 SV=1 - [H9MD38_PINRA]	30.46	12	13	1	1	1	0.883	1		0.882	1		1.141	1		1.149	1		1.094	1		1.086	1		1.05	1		1.048	1		75	8.3	4.75
A8HQS1	Predicted protein (Fragment) OS=Chlamydomonas reinhardtii GN=CHLREDRAFT_38942 PE=3 SV=1 - [A8HQS1_CHLRE]	30.16	2.95	2	1	1	1	1.091	1		1.16	1		1.032	1		1.106	1		0.875	1		0.924	1		1.133	1		1.203	1		509	54.5	7.17
A6YE99	NADH dehydrogenase subunit 10 OS=Chlorokybus atmophyticus GN=nad10 PE=3 SV=1 - [A6YE99_CHLAT]	30.14	8.86	15	1	1	2	0.997	2	24.9	1.153	2	9	0.965	2	14.9	1.125	2	0.7	0.976	2	7.1	1.121	2	8.4	0.939	2	19.3	1.085	2	3.6	158	17.9	9.35
I0Z2L6	Peptidase M3 family protein OS=Coccomyxa subellipsoidea C-169 GN=COCSUDRAFT_41156 PE=3 SV=1 - [I0Z2L6_9CHLO]	30.06	1.43	3	1	1	2	0.975	2	7	1.052	2	1.9	0.904	2	5.7	0.983	2	10.9	1.065	2	21.7	1.142	2	16.4	0.978	2	1.6	1.054	2	3.6	699	78.3	5.15
A9YG37	Phosphoribulokinase-like protein 2 (Fragment) OS=Rhapidophyllum hystrix GN=PRK PE=4 SV=1 - [A9YG37_9LILI]	29.94	24	22	1	1	7	1.013	7	6.5	1.106	7	7.9	0.779	7	9.3	0.914	7	6.2	1.038	7	6.8	1.12	7	7.3	1.097	7	4.3	1.211	7	5.2	50	5.6	5.29
I0YZC4	Lycopene cyclase family OS=Coccomyxa subellipsoidea C-169 GN=COCSUDRAFT_41900 PE=4 SV=1 - [I0YZC4_9CHLO]	29.75	2.21	2	1	1	5	1.138	5	6.2	0.884	5	3.5	1.063	5	16.5	0.804	5	12.9	1.073	5	6.9	0.814	5	8.8	1.047	5	8.8	0.787	5	7.9	543	59.4	8.24
C0Z2P8	AT1G80460 protein OS=Arabidopsis thaliana GN=At1g80460 PE=2 SV=1 - [C0Z2P8_ARATH]	29.73	1.89	28	1	1	1	1.009	1		1.073	1		0.909	1		0.974	1		0.955	1		1.009	1		0.931	1		0.988	1		423	45.7	6.93
A4RRA0	Uncharacterized protein OS=Ostreococcus lucimarinus (strain CCE9901) GN=OSTLU_13795 PE=4 SV=1 - [A4RRA0_OSTLU]	29.73	4.07	14	2	3	4	1.042	2	5.3	1.128	2	4.4	1.128	2	0.1	1.231	2	0.8	0.983	2	3.9	1.057	2	3	1.002	2	7.8	1.083	2	6.8	983	107.8	6.38
Q9XFT4	Photosystem I chain IV OS=Chlamydomonas sp. HS-5 PE=2 SV=1 - [Q9XFT4_9CHLO]	29.63	17.86	9	1	1	1	1.136	1		1.038	1		1.337	1		1.231	1		1.129	1		1.025	1		0.992	1		0.905	1		56	6.4	8.5
A0A059BZL4	Phosphomannomutase OS=Eucalyptus grandis GN=EUGRSUZ_E00184 PE=3 SV=1 - [A0A059BZL4_EUCGR]	29.43	5.88	41	1	1	1	1.08	1		0.964	1		1.069	1		0.962	1		1.002	1		0.889	1		1.116	1		0.995	1		187	21.7	5.8
A0A150FZW0	Uncharacterized protein OS=Gonium pectorale GN=GPECTOR_102g64 PE=4 SV=1 - [A0A150FZW0_GONPE]	29.25	7.43	2	1	1	1	0.81	1		1.144	1		0.951	1		1.356	1		0.911	1		1.279	1		0.733	1		1.035	1		148	15.3	9.33
A2T9R8	3-phosphoshikimate 1-carboxyvinyltransferase OS=Dunaliella salina PE=2 SV=1 - [A2T9R8_DUNSA]	29.2	3.31	1	2	2	3	0.884	3	2.8	0.905	3	7.8	0.921	3	5.9	0.969	3	4.2	0.866	3	3.7	0.948	3	6.6	0.862	3	25	0.899	3	1.4	514	54.6	7.56
A8JFJ4	Predicted protein (Fragment) OS=Chlamydomonas reinhardtii GN=CHLREDRAFT_122660 PE=4 SV=1 - [A8JFJ4_CHLRE]	29.16	2.98	4	1	1	4																									302	32.2	9.06
D8U3Y2	Putative uncharacterized protein OS=Volvox carteri f. nagariensis GN=VOLCADRAFT_105895 PE=4 SV=1 - [D8U3Y2_VOLCA]	29.13	4.86	4	1	1	4	1.027	3	0.4	0.869	3	15.2	0.912	3	25.2	0.869	3	7.9	0.993	3	1	0.832	3	18	0.938	3	9.4	0.841	3	7.5	247	27.5	7.43
Q42697	Ferredoxin--NADP reductase (Fragment) OS=Chlamydomonas reinhardtii PE=2 SV=1 - [Q42697_CHLRE]	29.04	3.14	7	1	1	5	0.923	5	3.5	0.973	5	7	0.502	5	19	0.533	5	15.4	0.876	5	5.7	0.894	5	3	0.909	5	3.9	0.945	5	5.6	255	28.6	6.24
I0Z680	Magnesium-protoporphyrin IX monomethyl OS=Coccomyxa subellipsoidea C-169 GN=COCSUDRAFT_35563 PE=3 SV=1 - [I0Z680_9CHLO]	28.94	5.88	133	1	2	3	1.162	1		1.238	1		0.709	1		0.761	1		0.703	1		0.744	1		1.203	1		1.28	1		357	41.9	6.27
A0A078JTZ5	BnaAnng35880D protein (Fragment) OS=Brassica napus GN=BnaAnng35880D PE=4 SV=1 - [A0A078JTZ5_BRANA]	28.79	3.81	97	1	1	3	0.827	3	2.6	0.938	3	3.7	0.896	3	10.1	0.891	3	4.8	0.881	3	5.8	0.869	3	8	0.9	3	10.1	1.065	3	0.2	315	34.3	5.58
A1YQX1	Kinesin-like protein (Fragment) OS=Volvox carteri f. nagariensis GN=klpA PE=3 SV=1 - [A1YQX1_VOLCA]	28.77	16.54	399	2	2	3	1.125	1		1.075	1		0.766	1		0.738	1		0.968	1		0.919	1		1.027	1		0.98	1		133	14.6	9.5
J7MFV9	40S ribosomal protein L3 OS=Polytomella sp. Pringsheim 198.80 GN=rpl3 PE=2 SV=1 - [J7MFV9_9CHLO]	28.71	6.25	37	2	2	7	1.249	7	18.5	0.988	7	14.2	1.121	7	26	0.98	7	13.1	1.026	7	20.8	0.809	7	12.5	1.227	7	19.6	0.914	7	18.3	384	43.5	10.23
A0A0A9NHL3	Snrnp sm protein, putative OS=Arundo donax PE=4 SV=1 - [A0A0A9NHL3_ARUDO]	28.62	24.49	76	1	1	1	0.796	1		0.804	1		0.9	1		0.917	1		0.876	1		0.879	1		0.927	1		0.936	1		49	5.5	4.26
W5C5W8	Uncharacterized protein OS=Triticum aestivum PE=4 SV=1 - [W5C5W8_WHEAT]	28.57	9.16	114	1	1	2	1.211	2	20.2	1.001	2	10.6	1.013	2	12.4	0.844	2	3	0.885	2	0.9	0.727	2	8.5	1.185	2	30.8	0.979	2	21	131	14.6	5.88
A0A0S1VVQ7	DEAD box RNA helicase CiRH75 (Fragment) OS=Chlamydomonas sp. ICE-L PE=2 SV=1 - [A0A0S1VVQ7_9CHLO]	28.42	1.69	1	1	1	1	0.979	1		0.965	1		0.986	1		0.98	1		1.06	1		1.038	1		0.986	1		0.971	1		650	70.3	8.12
I0Z310	Proteasome subunit alpha type OS=Coccomyxa subellipsoidea C-169 GN=COCSUDRAFT_32542 PE=3 SV=1 - [I0Z310_9CHLO]	28.39	10	5	2	2	2	0.788	2	9.5	0.743	2	43.5	0.945	2	5.1	0.898	2	27.5	1.067	2	9.4	0.999	2	23	0.885	2	1.7	0.833	2	34.8	240	26.3	4.75
G9B655	Acyl carrier protein OS=Haematococcus pluvialis PE=2 SV=1 - [G9B655_HAEPL]	28.25	15.79	1	1	1	3	0.884	3	1.8	0.874	3	25.3	0.961	3	6.5	1.072	3	8.2	1.23	3	2.9	0.974	3	0.3	1.09	3	18.6	1.124	3	4.9	114	12.3	4.86
A0A087SGC0	Peptide methionine sulfoxide reductase MsrB OS=Auxenochlorella protothecoides GN=F751_3786 PE=4 SV=1 - [A0A087SGC0_AUXPR]	28.19	7.1	1	1	1	2	0.968	2	5	1.028	2	2.5	0.952	2	29.1	1.019	2	21.3	0.975	2	25.4	1.028	2	17.7	1.204	2	0.1	1.276	2	7.4	183	19.1	7.12
A0A150GVK0	Uncharacterized protein OS=Gonium pectorale GN=GPECTOR_6g787 PE=3 SV=1 - [A0A150GVK0_GONPE]	28.15	6.71	5	2	2	4	0.964	4	4	0.899	4	19.2	1.323	4	14.3	1.236	4	11.4	0.911	4	8.9	0.924	4	1.8	0.992	4	13.1	0.93	4	1.6	283	32	8.85
D8UDD4	Putative uncharacterized protein OS=Volvox carteri f. nagariensis GN=VOLCADRAFT_107338 PE=4 SV=1 - [D8UDD4_VOLCA]	28.11	1.74	75	3	3	4	1.033	3	18.9	0.998	3	8.6	0.952	3	2.5	1.089	3	8	0.78	3	11.7	0.855	3	7.4	0.963	3	3.8	0.978	3	27.2	2186	254.9	8.85
A0A0D2LXA5	Clathrin, heavy polypeptide OS=Monoraphidium neglectum GN=MNEG_11899 PE=4 SV=1 - [A0A0D2LXA5_9CHLO]	28.05	1.93	1	1	1	1	1.271	1		1.432	1		1.166	1		1.325	1		1.376	1		1.54	1		1.16	1		1.306	1		673	73	7.96
D3UAY2	Ethanolamine-phosphate cytidyltransferase (Fragment) OS=Oryza punctata PE=4 SV=1 - [D3UAY2_ORYPU]	28	12.38	65	1	1	1	1.115	1		1.037	1		0.706	1		0.662	1		0.928	1		0.857	1		0.935	1		0.868	1		105	11.8	7.09
B8LKZ7	Putative uncharacterized protein OS=Picea sitchensis PE=2 SV=1 - [B8LKZ7_PICSI]	27.93	1.98	2	1	1	1	1.017	1		0.908	1		0.933	1		0.84	1		1.145	1		1.015	1		1.12	1		0.999	1		504	55.6	7.87
A0A067GJE3	Aspartate aminotransferase (Fragment) OS=Citrus sinensis GN=CISIN_1g0188201mg PE=3 SV=1 - [A0A067GJE3_CITSI]	27.88	5.5	246	2	2	3																									309	33.5	9.13
D8TL73	Putative uncharacterized protein OS=Volvox carteri f. nagariensis GN=VOLCADRAFT_79479 PE=3 SV=1 - [D8TL73_VOLCA]	27.77	1.91	1	1	1	1	0.931	1		0.991	1		0.849	1		0.911	1		0.933	1		0.986	1		0.86	1		0.914	1		472	50.2	8.1
A0A150H161	Uncharacterized protein OS=Gonium pectorale GN=GPECTOR_2g1293 PE=4 SV=1 - [A0A150H161_GONPE]	27.71	3.02	3	1	1	1	1.212	1		1.108	1		1.235	1		1.138	1		1.33	1		1.207	1		1.282	1		1.17	1		331	35	8.53
B9TBR5	Dead box ATP-dependent RNA helicase, putative OS=Ricinus communis GN=RCOM_2033650 PE=4 SV=1 - [B9TBR5_RICCO]	27.7	9.52	197	1	1	8	0.902	8	6.3	0.835	8	10.8	1.068	8	13.2	1.015	8	2.9	0.976	8	5	0.882	8	4.9	0.999	8	5.6	0.949	8	7.3	105	11.8	6.55
D8TP24	Putative uncharacterized protein OS=Volvox carteri f. nagariensis GN=VOLCADRAFT_103770 PE=4 SV=1 - [D8TP24_VOLCA]	27.68	3.17	1	1	1	1	0.077	1		0.288	1		0.097	1		0.365	1		0.079	1		0.292	1		0.083	1		0.312	1		473	50.6	6
A0A150GCS6	Uncharacterized protein OS=Gonium pectorale GN=GPECTOR_34g732 PE=4 SV=1 - [A0A150GCS6_GONPE]	27.53	1.79	1	1	1	1	0.88	1		0.975	1		0.956	1		1.068	1		0.892	1		0.982	1		0.934	1		1.034	1		448	44.8	7.17
A0A087SR03	Phosphoserine aminotransferase OS=Auxenochlorella protothecoides GN=F751_5911 PE=3 SV=1 - [A0A087SR03_AUXPR]	27.5	2.55	2	1	1	3	0.992	2	10.5	0.938	2	3.2	0.996	2	6.1	0.949	2	20	1.258	2	2.7	1.181	2	16.5	0.977	2	0.2	0.922	2	13.5	392	41.7	7.46
W1PT60	Uncharacterized protein OS=Amborella trichopoda GN=AMTR_s00040p00215000 PE=4 SV=1 - [W1PT60_AMBTC]	27.5	0.56	1	1	1	2	0.996	2	14.7	0.919	2	9	0.976	2	3	0.907	2	2.6	0.971	2	13.5	0.89	2	7.9	0.943	2	1.1	0.869	2	4.5	2132	237.4	6.65
A0A0D2KYD7	Threonyl-tRNA synthetase OS=Monoraphidium neglectum GN=MNEG_7725 PE=4 SV=1 - [A0A0D2KYD7_9CHLO]	27.48	1.82	1	1	1	3	1.012	3	3.5	0.988	3	0.2	1.194	3	12	1.132	3	14	0.948	3	18.7	0.886	3	13.3	1.041	3	0.2	0.992	3	3.9	659	74.4	5.82
A0A103Y9T1	Alpha-amylase OS=Cynara cardunculus var. scolymus GN=Ccrd_016478 PE=3 SV=1 - [A0A103Y9T1_CYNCS]	27.31	3.45	1	1	1	1	1.25	1		0.977	1		1.129	1		0.89	1		1.037	1		0.806	1		1.243	1		0.971	1		377	42.9	8.87
A0A0A9Q1B4	Uncharacterized protein OS=Arundo donax PE=4 SV=1 - [A0A0A9Q1B4_ARUDO]	27.2	14.29	1	1	1	1	1.526	1		1.554	1		1.351	1		1.388	1		1.096	1		1.109	1		1.202	1		1.223	1		63	7.1	9.63
D2SPD9	Putative uncharacterized protein OS=Dunaliella viridis PE=3 SV=1 - [D2SPD9_9CHLO]	27.14	2.72	1	1	1	1	0.945	1		1.02	1		0.95	1		1.033	1		0.869	1		0.932	1		0.945	1		1.018	1		368	40.3	5.5
A8J0R7	Isocitrate dehydrogenase [NAD] subunit, mitochondrial OS=Chlamydomonas reinhardtii GN=IDH2 PE=3 SV=1 - [A8J0R7_CHLRE]	27.13	3.06	3	2	2	3	1.028	3	3.6	0.988	3	8	0.926	3	14.4	1.018	3	2.9	1.028	3	6.3	1.023	3	5.1	1.136	3	4.6	1.124	3	10.4	359	38.5	7.77
A0A0D2JLY4	Uncharacterized protein OS=Monoraphidium neglectum GN=MNEG_7749 PE=4 SV=1 - [A0A0D2JLY4_9CHLO]	27.1	6.71	4	2	2	3	0.967	3	14.6	0.832	3	6.7	1.159	3	7.1	1.006	3	7.5	0.938	3	16.4	0.861	3	5.9	1.191	3	2.8	1.043	3	7.7	313	34.4	5.05
A0A0D2MLI0	Uncharacterized protein (Fragment) OS=Monoraphidium neglectum GN=MNEG_12291 PE=4 SV=1 - [A0A0D2MLI0_9CHLO]	27.01	2.73	11	1	1	1	0.886	1		1.086	1		0.869	1		1.074	1		0.824	1		1.004	1		0.782	1		0.957	1		440	46.3	6.54
A0A072VQ27	Arsenical pump-driving ATPase-like protein OS=Medicago truncatula GN=MTR_1g094680 PE=4 SV=1 - [A0A072VQ27_MEDTR]	26.97	9.47	132	2	2	3	1.086	3	5.7	0.896	3	21.1	1.09	3	2.4	0.77	3	0.5	0.937	3	5.2	0.912	3	1.7	0.834	3	1	0.81	3	39.1	243	26.3	5.38
A0A0D2MY36	Methylmalonate-semialdehyde dehydrogenase OS=Monoraphidium neglectum GN=MNEG_2706 PE=3 SV=1 - [A0A0D2MY36_9CHLO]	26.89	1.86	1	1	1	1	1.032	1		0.972	1		1.349	1		1.282	1		1.061	1		0.993	1		0.908	1		0.854	1		537	56.6	7.55
A0A0D2N2I1	Aspartate carbamoyltransferase catalytic subunit OS=Monoraphidium neglectum GN=MNEG_7554 PE=4 SV=1 - [A0A0D2N2I1_9CHLO]	26.84	8.85	2	1	2	2	0.833	1		1.107	1		0.846	1		1.132	1		0.668	1		0.881	1		0.727	1		0.964	1		226	24.5	9.5
I0Z7V1	Uncharacterized protein OS=Coccomyxa subellipsoidea C-169 GN=COCSUDRAFT_52434 PE=4 SV=1 - [I0Z7V1_9CHLO]	26.78	2.61	4	1	1	1	0.929	1		0.826	1		0.844	1		0.756	1		1.039	1		0.917	1		0.95	1		0.843	1		306	32.3	6.06
A0A096QMD8	Uncharacterized protein OS=Zea mays GN=LOC100193161 PE=4 SV=1 - [A0A096QMD8_MAIZE]	26.74	6.49	3	1	1	1	0.922	1		0.64	1		1.037	1		0.726	1		1.024	1		0.706	1		0.991	1		0.687	1		154	17.1	9.28
A0A0D2MPV0	Uncharacterized protein OS=Monoraphidium neglectum GN=MNEG_3284 PE=4 SV=1 - [A0A0D2MPV0_9CHLO]	26.66	10	5	1	1	2	0.933	2	7.1	0.921	2	7.6	0.979	2	6.1	0.975	2	8.6	0.889	2	5.7	0.872	2	20.5	1.044	2	11	1.03	2	3.6	130	12.9	8.73
Q0NZX1	Plastid protoporphyrinogen oxidase OS=Amaranthus tuberculatus GN=PPX1 PE=2 SV=1 - [Q0NZX1_AMATU]	26.65	2.91	67	2	2	3	1.076	3	6.4	1.048	3	2.9	1.15	3	5.6	1.156	3	0.4	1.007	3	11.6	0.974	3	9.9	0.976	3	5.8	0.972	3	0.6	550	59.3	8.85
A0A059LJI9	Uncharacterized protein (Fragment) OS=Helicosporidium sp. ATCC 50920 GN=H632_c1434p0 PE=4 SV=1 - [A0A059LJI9_9CHLO]	26.41	7.14	6	1	1	2	0.83	2	18.9	0.938	2	21.8	0.99	2	9.9	1.129	2	7.1	0.879	2	3.1	0.988	2	0.3	0.865	2	7.7	0.977	2	10.6	182	19.7	9.48
M0TTM0	Uncharacterized protein OS=Musa acuminata subsp. malaccensis PE=3 SV=1 - [M0TTM0_MUSAM]	26.38	6.37	30	1	2	4	1.04	3	0.5	1.142	3	9.6	1.304	3	5.7	1.242	3	17.2	1.021	3	2.7	1.093	3	15.7	0.98	3	0.6	1.069	3	4.2	267	29.2	9.85
A0A0C5CH00	Isolate 0259_AmaCA3 shaggy-related protein kinase alpha protein (Fragment) OS=Avicennia marina subsp. eucalyptifolia PE=4 SV=1 - [A0A0C5CH00_AVIMR]	26.37	12.12	857	1	1	2																									66	7.3	6.49
B4FZV6	Uncharacterized protein OS=Zea mays PE=2 SV=1 - [B4FZV6_MAIZE]	26.19	10.39	163	3	3	5	1.098	5	5.8	1.02	5	9.6	1.352	5	27.5	1.172	5	12.1	1.101	5	10.1	0.966	5	9.2	1.015	5	10	0.958	5	9.1	356	39.8	8.24
C1E4T0	Uncharacterized protein OS=Micromonas commoda (strain RCC299 / NOUM17 / CCMP2709) GN=MICPUN_80447 PE=4 SV=1 - [C1E4T0_MICCC]	26.12	2.53	1	1	1	1	0.748	1		1.038	1		0.5	1		0.7	1		0.826	1		1.138	1		0.812	1		1.124	1		395	44.7	7.2
Q9SDM4	Calcium-dependent protein kinase OS=Dunaliella tertiolecta PE=2 SV=1 - [Q9SDM4_DUNTE]	26.11	2.86	1	2	2	2	1.125	2	2.7	1.182	2	1.2	1.004	2	18.1	1.064	2	19.7	1.18	2	4.9	1.231	2	6.4	1.032	2	14.4	1.083	2	15.9	595	65.7	6.51
K7NU21	Hypothetical chloroplast RF1 (Fragment) OS=Dunaliella tertiolecta GN=ycf1 PE=2 SV=1 - [K7NU21_DUNTE]	26.1	1.85	2	3	3	5	1.087	5	16.6	1.119	5	6.9	1.146	5	11.7	1.165	5	17.4	0.966	5	27.6	0.906	5	10.2	1.121	5	18.4	1.122	5	3.9	1781	207.5	10.17
A0A097IT31	Phytoene desaturase (Fragment) OS=Najas canadensis GN=PDS PE=4 SV=1 - [A0A097IT31_9LILI]	26.09	15.28	214	1	1	2	1.005	1		0.887	1		1.336	1		1.19	1		1.047	1		0.918	1		1.087	1		0.959	1		72	8	6.77
D8UE02	Plastid/chloroplast ribosomal protein S13 OS=Volvox carteri f. nagariensis GN=prpS13 PE=3 SV=1 - [D8UE02_VOLCA]	25.99	7.3	1	1	1	4	1.52	4	1.7	1.054	4	10.6	1.169	4	10.2	0.769	4	6.9	1.338	4	7.8	0.896	4	16.8	1.597	4	8.8	1.04	4	22.1	137	15.8	10.54
D7SK84	Putative uncharacterized protein OS=Vitis vinifera GN=VIT_06s0004g05440 PE=4 SV=1 - [D7SK84_VITVI]	25.96	10.98	61	1	1	2																									82	8.8	9
A0A150GJM2	Uncharacterized protein OS=Gonium pectorale GN=GPECTOR_18g121 PE=3 SV=1 - [A0A150GJM2_GONPE]	25.59	4.2	15	1	2	7	0.946	2	5.5	0.953	2	10.4	0.868	2	21.8	0.882	2	5.7	0.759	2	22.5	0.76	2	6.3	0.784	2	11.9	0.789	2	4	548	59.7	6.49
A0A150G134	Uncharacterized protein OS=Gonium pectorale GN=GPECTOR_86g379 PE=4 SV=1 - [A0A150G134_GONPE]	25.57	4.19	85	2	2	5	0.892	3	7.9	1.101	3	3.8	0.954	3	20.8	1.076	3	10.4	0.833	3	13.4	0.946	3	2.3	0.951	3	10.6	1.066	3	18.5	501	58.2	7.39
A8IV59	22 kDa translocon at the inner membrane of chloroplasts (Fragment) OS=Chlamydomonas reinhardtii GN=TIC22 PE=4 SV=1 - [A8IV59_CHLRE]	25.07	3.55	3	1	1	1	0.973	1		0.844	1		0.911	1		0.796	1		1.079	1		0.929	1		1.012	1		0.876	1		310	34.6	8.75
K8FDJ7	Elongation factor G, chloroplastic OS=Bathycoccus prasinos GN=Bathy17g02170 PE=3 SV=1 - [K8FDJ7_9CHLO]	25	1.89	1	1	1	3	0.927	3	7.7	0.874	3	1.1	1.082	3	2.6	1.017	3	6.1	1.116	3	10.9	0.992	3	19.7	1.03	3	16.7	1.03	3	8	739	81	5.34
D8TVT7	Putative uncharacterized protein OS=Volvox carteri f. nagariensis GN=VOLCADRAFT_81121 PE=4 SV=1 - [D8TVT7_VOLCA]	24.97	2.46	1	1	1	1	0.949	1		0.918	1		1.178	1		1.15	1		1.156	1		1.112	1		1.159	1		1.12	1		406	45	8.65
D8TJR5	Putative uncharacterized protein OS=Volvox carteri f. nagariensis GN=VOLCADRAFT_86841 PE=3 SV=1 - [D8TJR5_VOLCA]	24.91	3.47	2	1	1	2	0.779	2	12	0.957	2	14	0.687	2	2	0.851	2	24.2	0.724	2	19	0.884	2	7	0.798	2	13.7	0.979	2	12.3	317	33.1	9.47
E1Z357	Putative uncharacterized protein OS=Chlorella variabilis GN=CHLNCDRAFT_33614 PE=3 SV=1 - [E1Z357_CHLVA]	24.8	2.01	1	1	1	1	1.023	1		0.969	1		1.113	1		1.063	1		1.155	1		1.087	1		1.191	1		1.126	1		447	48.5	7.12
A0A150G6C1	Pyruvate kinase OS=Gonium pectorale GN=GPECTOR_61g833 PE=3 SV=1 - [A0A150G6C1_GONPE]	24.76	2.98	5	2	2	3	1.084	3	19.4	1.059	3	2.3	1.333	3	12.1	1.149	3	9.1	1.09	3	15.1	0.957	3	4.9	1.164	3	5.4	1.119	3	5.6	739	78.2	6.57
A0A150GC81	Uncharacterized protein OS=Gonium pectorale GN=GPECTOR_37g171 PE=4 SV=1 - [A0A150GC81_GONPE]	24.67	4.98	3	1	1	3	1.096	3	5.2	1.387	3	10.5	0.816	3	15.5	0.969	3	10.7	1.056	3	10.3	1.196	3	9.3	0.81	3	9.7	0.959	3	4.8	201	22.3	9.29
A0A150GFG0	Uncharacterized protein OS=Gonium pectorale GN=GPECTOR_30g155 PE=4 SV=1 - [A0A150GFG0_GONPE]	24.64	3.1	2	1	1	1	1.213	1		1.206	1		1.262	1		1.265	1		1.545	1		1.525	1		1.155	1		1.147	1		290	31.8	6.32
A0A150GXT5	Uncharacterized protein OS=Gonium pectorale GN=GPECTOR_4g775 PE=3 SV=1 - [A0A150GXT5_GONPE]	24.55	4.6	130	1	2	6	0.927	4	3.5	0.989	4	0.9	0.825	4	5.3	0.913	4	5.3	0.75	4	13.3	0.761	4	11.3	0.786	4	8.9	0.838	4	2.2	413	47.6	7.85
A0A061FTC3	Autophagy 18C isoform 4 OS=Theobroma cacao GN=TCM_045589 PE=4 SV=1 - [A0A061FTC3_THECC]	24.52	3.46	27	1	1	2																									347	38.3	8.1
A8I0V1	Aspartokinase OS=Chlamydomonas reinhardtii GN=ASK1 PE=3 SV=1 - [A8I0V1_CHLRE]	24.44	2.2	1	1	1	1	0.806	1		0.949	1		1.031	1		1.224	1		0.793	1		0.927	1		0.763	1		0.897	1		545	58.4	7.88
E1ZTK8	Putative uncharacterized protein OS=Chlorella variabilis GN=CHLNCDRAFT_59830 PE=4 SV=1 - [E1ZTK8_CHLVA]	24.4	3.52	7	1	1	1	4.801	1		2.471	1		1.448	1		0.751	1		1.098	1		0.561	1		1.498	1		0.77	1		256	28.7	10.32
M0TTI7	Uncharacterized protein OS=Musa acuminata subsp. malaccensis PE=4 SV=1 - [M0TTI7_MUSAM]	24.32	1.7	1	1	1	3	1.034	3	5.2	1.018	3	7.5	1.094	3	2.1	1.086	3	5.1	1.128	3	16.6	1.161	3	3.9	1.043	3	4.6	1.021	3	1.5	587	65.1	5.02
A9T4W7	Predicted protein OS=Physcomitrella patens subsp. patens GN=PHYPADRAFT_88116 PE=3 SV=1 - [A9T4W7_PHYPA]	24.13	2.48	1	1	1	2	1.08	2	11.8	1.033	2	10.4	1.23	2	13.8	1.186	2	12.4	1.102	2	5.4	1.047	2	4	1.039	2	9.8	0.993	2	11.2	404	44.6	6.54
A8BDJ0	Chlorophyll a-b binding protein, chloroplastic OS=Dunaliella salina GN=LhcII-3 PE=2 SV=1 - [A8BDJ0_DUNSA]	24.09	9.2	1	1	1	11	1.125	11	22.3	1.084	11	17.1	1.072	11	13.6	1.115	11	25.4	0.994	11	16	1.14	11	14.1	1.115	11	30	1.152	11	20.5	261	27.8	5.96
A0A078HQ73	BnaA01g24790D protein OS=Brassica napus GN=BnaA01g24790D PE=4 SV=1 - [A0A078HQ73_BRANA]	24.07	5.33	1	1	1	1	1.034	1		1.139	1		1.129	1		1.254	1		1.045	1		1.144	1		0.988	1		1.087	1		169	18.3	5.03
A0A0D2MC96	Uncharacterized protein OS=Monoraphidium neglectum GN=MNEG_7092 PE=4 SV=1 - [A0A0D2MC96_9CHLO]	24.05	12.5	2	1	1	3	1.094	3	9.3	0.828	3	13.5	1.154	3	36.7	0.961	3	12.9	0.951	3	18.8	0.716	3	4	0.814	3	36.2	0.831	3	10.4	72	8.2	9.35
D8UCN5	Putative uncharacterized protein OS=Volvox carteri f. nagariensis GN=VOLCADRAFT_77112 PE=4 SV=1 - [D8UCN5_VOLCA]	23.94	2.61	1	1	1	5	0.989	5	4.1	0.978	5	5.5	1.111	5	7	1.097	5	14.9	0.912	5	9.6	0.941	5	10.3	0.852	5	9.2	0.908	5	14.3	383	43.1	6.37
A9T9L2	Predicted protein OS=Physcomitrella patens subsp. patens GN=PHYPADRAFT_220157 PE=4 SV=1 - [A9T9L2_PHYPA]	23.92	3.32	1	1	1	3	0.976	3	16.8	1.038	3	8.2	0.859	3	5.3	0.941	3	1.7	0.899	3	12.4	0.949	3	8.8	0.956	3	6.2	0.999	3	2.3	271	29.6	5.9
Q2TGZ3	Ycf3 (Fragment) OS=Dunaliella tertiolecta GN=ycf3 PE=4 SV=1 - [Q2TGZ3_DUNTE]	23.88	23.44	4	2	2	3	0.936	3	1.4	1.033	3	9	1.168	3	13.9	1.246	3	16.7	1.142	3	1.6	1.319	3	40.1	0.997	3	15.4	1.057	3	1.9	128	14.6	4.88
A0A0D2JHH6	40S ribosomal protein S17-4 OS=Monoraphidium neglectum GN=MNEG_9132 PE=3 SV=1 - [A0A0D2JHH6_9CHLO]	23.71	2.35	1	1	1	3	1.256	3	6.7	1.183	3	18.3	0.914	3	3.4	0.892	3	4.1	1.175	3	2	1.113	3	9.4	1.255	3	15.1	1.18	3	11.3	425	43.7	8.51
D8UFU1	Putative uncharacterized protein (Fragment) OS=Volvox carteri f. nagariensis GN=VOLCADRAFT_68313 PE=3 SV=1 - [D8UFU1_VOLCA]	23.69	2.49	2	1	1	1	0.898	1		1.077	1		0.784	1		0.949	1		1.004	1		1.197	1		0.754	1		0.903	1		321	34.5	5.83
A0A0D2MRS2	Uncharacterized protein OS=Monoraphidium neglectum GN=MNEG_10709 PE=3 SV=1 - [A0A0D2MRS2_9CHLO]	23.68	3.73	6	1	1	4	0.876	4	8.2	0.957	4	6.6	0.853	4	0.6	0.886	4	4.3	0.839	4	6.6	0.861	4	4	0.817	4	8.6	0.874	4	3.9	241	25.6	8.79
A0A150GZ14	Serine/threonine-protein phosphatase OS=Gonium pectorale GN=GPECTOR_3g149 PE=3 SV=1 - [A0A150GZ14_GONPE]	23.67	1.43	4	1	1	2	0.95	2	5.3	0.979	2	1.1	0.842	2	5.1	0.875	2	1.3	0.968	2	12.8	0.991	2	19.3	1.066	2	7.9	1.097	2	1.5	768	83.7	6.25
A0A150G5C7	Uncharacterized protein OS=Gonium pectorale GN=GPECTOR_59g632 PE=4 SV=1 - [A0A150G5C7_GONPE]	23.67	3.1	2	1	1	1	0.914	1		1.062	1		1.01	1		1.183	1		0.877	1		1.012	1		0.876	1		1.016	1		258	32	10.98
D8U0G3	Cytoplasmic dynein 1b light intermediate chain, D1bLIC OS=Volvox carteri f. nagariensis GN=D1bLIC PE=4 SV=1 - [D8U0G3_VOLCA]	23.63	2.84	3	1	1	1	1.161	1		0.819	1		1.04	1		0.739	1		0.869	1		0.609	1		0.92	1		0.648	1		422	45.7	9.48
W5H157	Uncharacterized protein OS=Triticum aestivum PE=4 SV=1 - [W5H157_WHEAT]	23.33	21.82	19	1	1	1	1.192	1		1.372	1		0.919	1		1.066	1		0.973	1		1.113	1		0.998	1		1.147	1		55	5.9	5.19
A0A150GFA9	Uncharacterized protein OS=Gonium pectorale GN=GPECTOR_27g685 PE=3 SV=1 - [A0A150GFA9_GONPE]	23.05	1.38	9	1	1	2	0.973	2	10	0.926	2	7.4	0.792	2	9	0.76	2	8.4	0.874	2	3.7	0.827	2	13.8	0.861	2	1.7	0.818	2	19.2	724	84.4	7.64
A0A061RMN2	1-deoxy-D-xylulose-5-phosphate synthase (Fragment) OS=Tetraselmis sp. GSL018 GN=DXS PE=4 SV=1 - [A0A061RMN2_9CHLO]	23.02	2.34	4	1	1	1																									428	46.7	7.83
O81362	Sulfite reductase (Fragment) OS=Prunus armeniaca GN=SULRED PE=2 SV=1 - [O81362_PRUAR]	22.99	2.51	32	1	1	2	1.105	2	11.2	1.162	2	2.7	0.817	2	22.3	0.866	2	13.7	1.149	2	6.3	1.2	2	2.1	0.962	2	17.4	1.01	2	8.9	359	41.2	9.36
D8UE23	Putative uncharacterized protein OS=Volvox carteri f. nagariensis GN=VOLCADRAFT_107448 PE=3 SV=1 - [D8UE23_VOLCA]	22.99	4.29	35	1	2	3	1.699	1		1.558	1								1.15	1		1.048	1		0.9	1		0.824	1		978	105.2	7.02
A0A067FUH5	Uncharacterized protein OS=Citrus sinensis GN=CISIN_1g020099mg PE=4 SV=1 - [A0A067FUH5_CITSI]	22.87	5.78	91	1	1	1																									277	31.5	9.45
D9CJ32	Ubiquitin-fold modifier 1 OS=Volvox carteri f. nagariensis GN=PR46af PE=3 SV=1 - [D9CJ32_VOLCA]	22.74	16.3	6	1	1	2	0.654	2	49.5	0.714	2	37.6	0.58	2	38.6	0.639	2	50.5	0.803	2	1	0.872	2	9.5	0.786	2	36.6	0.858	2	25.4	92	9.9	9.31
B0Z0S8	Acetyl-CoA carboxylase-D (Fragment) OS=Trichopilia tortilis GN=accD PE=4 SV=1 - [B0Z0S8_9ASPA]	22.72	21.31	41	1	1	2																									61	6.7	8.5
A0A059LRJ8	Ribosomal protein S25 OS=Helicosporidium sp. ATCC 50920 GN=H632_c94p3 PE=4 SV=1 - [A0A059LRJ8_9CHLO]	22.68	7.35	1	1	1	1	1.593	1		1.024	1		1.146	1		0.742	1		0.983	1		0.628	1		1.558	1		1	1		136	15.7	10.58
A0A072UIA6	Uncharacterized protein OS=Medicago truncatula GN=MTR_4g037495 PE=4 SV=1 - [A0A072UIA6_MEDTR]	22.65	1.69	1	1	1	1	0.956	1		0.973	1		1.486	1		1.525	1		1.145	1		1.158	1		1.118	1		1.137	1		827	91	4.42
A0A0D2LCD0	Glutamate synthase (NADPH/NADH) OS=Monoraphidium neglectum GN=MNEG_3551 PE=4 SV=1 - [A0A0D2LCD0_9CHLO]	22.34	2.4	1	2	2	2	0.909	2	25.6	0.77	2	23.6	0.978	2	23.6	0.835	2	25.6	0.975	2	1.6	0.821	2	3.5	1.082	2	14.5	0.915	2	12.5	1458	155.8	7.39
Q1KUT1	6-phosphogluconate dehydrogenase, decarboxylating OS=Tarenaya spinosa PE=3 SV=1 - [Q1KUT1_9ROSI]	22.27	5.18	166	1	2	2	0.986	1		0.982	1		0.945	1		0.949	1		1.006	1		0.995	1		1.003	1		0.998	1		483	53.4	7.02
Q8VY06	Presequence protease 2, chloroplastic/mitochondrial OS=Arabidopsis thaliana GN=PREP2 PE=1 SV=1 - [PREP2_ARATH]	22.18	1.67	105	1	2	3	1.445	1		1.028	1		1.491	1		1.069	1		1.247	1		0.881	1		1.135	1		0.806	1		1080	121.1	5.49
A0A022RMQ7	Uncharacterized protein OS=Erythranthe guttata GN=MIMGU_mgv1a022252mg PE=3 SV=1 - [A0A022RMQ7_ERYGU]	22.18	23.53	105	1	2	3	1.335	1		1.204	1		1.285	1		1.168	1		1.72	1		1.541	1		1.549	1		1.395	1		119	12.8	11.02
I0Z5S7	NADP-dependent glyceraldehyde-3-phosphate dehydrogenase OS=Coccomyxa subellipsoidea C-169 GN=COCSUDRAFT_52649 PE=3 SV=1 - [I0Z5S7_9CHLO]	22.12	2.02	1	1	1	1	1.073	1		0.975	1		0.921	1		0.844	1		1.045	1		0.944	1		0.895	1		0.813	1		496	52.7	6.86
A0A0S1VVL6	DEAD box RNA helicase CiRH9 (Fragment) OS=Chlamydomonas sp. ICE-L PE=2 SV=1 - [A0A0S1VVL6_9CHLO]	22.06	1.02	1	1	1	1	0.904	1		0.907	1		0.815	1		0.825	1		1.025	1		1.022	1		1.223	1		1.226	1		788	81.2	8.32
W5AIX8	Uncharacterized protein OS=Triticum aestivum PE=4 SV=1 - [W5AIX8_WHEAT]	21.97	13.19	3	1	1	1																									182	20.6	5.15
K7NRF2	ATP-dependent Clp protease proteolytic subunit OS=Dunaliella tertiolecta GN=clpP PE=2 SV=1 - [K7NRF2_DUNTE]	21.85	5.39	2	2	2	3	1.003	3	15.5	0.981	3	1.8	1.087	3	2.3	1.084	3	6.2	1.165	3	16.4	0.968	3	3.6	1.189	3	17.3	1.12	3	7.1	519	58.8	5.54
E1ZMF4	Putative uncharacterized protein OS=Chlorella variabilis GN=CHLNCDRAFT_49059 PE=3 SV=1 - [E1ZMF4_CHLVA]	21.85	3.6	3	1	1	2	1.068	2	3.8	1.033	2	15.8	1.136	2	6.9	1.108	2	19.1	1.202	2	0.6	1.155	2	12.6	1.189	2	2.2	1.149	2	9.8	222	23.4	9.38
I0YM73	Calcium-transporting ATPase OS=Coccomyxa subellipsoidea C-169 GN=COCSUDRAFT_31297 PE=3 SV=1 - [I0YM73_9CHLO]	21.83	0.81	1	1	1	1	0.861	1		0.946	1		0.752	1		0.833	1		0.992	1		1.082	1		0.725	1		0.795	1		990	108.4	6.68
M0XUB3	Uncharacterized protein OS=Hordeum vulgare var. distichum PE=3 SV=1 - [M0XUB3_HORVD]	21.74	6.56	13	1	1	1	0.853	1		1.07	1		0.814	1		1.028	1		0.757	1		0.942	1		0.968	1		1.212	1		183	19.7	7.34
A8IA39	Elongation factor G, chloroplastic OS=Chlamydomonas reinhardtii GN=EFG1 PE=3 SV=1 - [A8IA39_CHLRE]	21.66	1.26	3	1	1	1	0.968	1		0.892	1		0.896	1		0.832	1		0.951	1		0.87	1		1.147	1		1.054	1		714	79.2	5.35
D8TYP3	26S proteasome regulatory complex OS=Volvox carteri f. nagariensis GN=rpn2 PE=4 SV=1 - [D8TYP3_VOLCA]	21.66	1.12	1	1	1	1	1.184	1		1.138	1		0.916	1		0.888	1		1.114	1		1.063	1		1.113	1		1.068	1		986	105.1	5.35
A8J3N4	Predicted protein OS=Chlamydomonas reinhardtii GN=CPLD39 PE=4 SV=1 - [A8J3N4_CHLRE]	21.61	4.49	1	1	1	1	0.97	1		1.168	1		0.869	1		1.054	1		0.883	1		1.055	1		0.851	1		1.022	1		245	26.7	8.82
S8DFJ2	Uncharacterized protein OS=Genlisea aurea GN=M569_16664 PE=3 SV=1 - [S8DFJ2_9LAMI]	21.56	9.2	145	1	1	2	1.183	2	2	1.168	2	6.2	1.347	2	2.7	1.342	2	7	1.112	2	0.1	1.092	2	4.3	1.009	2	1.2	0.996	2	3.1	87	9.2	10.01
I0YUA7	Phosphoribosyl pyrophosphate synthetase II OS=Coccomyxa subellipsoidea C-169 GN=COCSUDRAFT_16861 PE=3 SV=1 - [I0YUA7_9CHLO]	21.54	4.1	6	1	1	1																									317	34.2	6.43
A0A0F6PJA8	4-diphosphocytidyl-2 C-methyl-D-erythritol synthase OS=Haematococcus pluvialis GN=ispD PE=2 SV=1 - [A0A0F6PJA8_HAEPL]	21.06	3.42	1	1	1	4	0.898	4	22.8	0.82	4	11.7	1.01	4	18.9	0.911	4	21.9	0.822	4	11.1	0.717	4	12.2	0.985	4	25	0.889	4	12.3	322	34.4	9.01
A0A061R1S3	Magnesium chelatase subunit D OS=Tetraselmis sp. GSL018 GN=BCHD PE=4 SV=1 - [A0A061R1S3_9CHLO]	20.86	5.78	8	4	4	6	1.038	6	14.4	0.95	6	7.1	1.069	6	15.8	0.834	6	40.2	1.031	6	12.3	0.798	6	33.1	1.047	6	8.3	0.832	6	26	796	85.6	8.79
A0A150GIR3	Uncharacterized protein OS=Gonium pectorale GN=GPECTOR_20g544 PE=3 SV=1 - [A0A150GIR3_GONPE]	20.83	2.14	3	1	1	1	0.838	1		0.947	1		1.028	1		1.171	1		0.759	1		0.851	1		0.92	1		1.038	1		467	52.6	7.3
A0A150GNH2	Uncharacterized protein OS=Gonium pectorale GN=GPECTOR_13g856 PE=4 SV=1 - [A0A150GNH2_GONPE]	20.72	0.89	4	1	1	1	1.083	1		1.27	1		0.851	1		1.006	1		0.924	1		1.076	1		1.039	1		1.218	1		1010	110.8	6.8
Q9ZRY8	Fructose-bisphosphate aldolase OS=Scherffelia dubia PE=2 SV=1 - [Q9ZRY8_SCHDU]	20.22	6.22	49	3	4	11	0.99	6	7	0.928	6	11.7	1.082	6	14.3	1.048	6	9.2	0.997	6	9.5	0.943	6	6.9	1.069	6	10.4	1.046	6	6.5	370	39.3	8.24
A0A096TKG6	Peptidyl-prolyl cis-trans isomerase OS=Zea mays PE=3 SV=1 - [A0A096TKG6_MAIZE]	20.09	9.46	5	1	1	1	1.149	1		0.986	1		0.871	1		0.753	1		1.133	1		0.965	1		1.095	1		0.938	1		148	16	8.87
A0A150GQP2	Uncharacterized protein OS=Gonium pectorale GN=GPECTOR_10g1085 PE=4 SV=1 - [A0A150GQP2_GONPE]	20.02	1.62	5	1	1	1	0.949	1		1.013	1		1.125	1		1.211	1		0.9	1		0.955	1		0.993	1		1.059	1		557	60.4	5.4
A0A150H4J2	Uncharacterized protein OS=Gonium pectorale GN=GPECTOR_1g878 PE=4 SV=1 - [A0A150H4J2_GONPE]	19.88	4.76	3	1	1	1	0.923	1		0.705	1		0.901	1		0.694	1		0.857	1		0.65	1		1.146	1		0.874	1		357	39.2	5.11
A0A0B2S500	ABC transporter E family member 2 OS=Glycine soja GN=glysoja_003516 PE=4 SV=1 - [A0A0B2S500_GLYSO]	19.83	4.85	112	1	1	1	0.578	1		0.92	1		0.762	1		1.223	1		0.671	1		1.061	1		0.701	1		1.114	1		206	23.2	8.7
A0A150G6P3	Importin subunit alpha OS=Gonium pectorale GN=GPECTOR_54g246 PE=3 SV=1 - [A0A150G6P3_GONPE]	19.83	8.41	298	3	3	8	0.92	8	3.5	0.932	8	13.9	1.064	8	18	1.118	8	10.8	1.036	8	14.8	1.037	8	13.9	1.006	8	19.5	1.079	8	9.5	547	60.1	5.82
A8J933	Acetylornithine aminotransferase OS=Chlamydomonas reinhardtii GN=ARG9 PE=2 SV=1 - [A8J933_CHLRE]	19.77	3.48	2	1	1	2	0.86	2	6.2	0.917	2	6.4	0.867	2	3	0.932	2	9.5	0.957	2	4.4	1.014	2	8.2	1.016	2	1	1.082	2	11.6	460	49	8.31
D8UGK6	Pyruvate kinase OS=Volvox carteri f. nagariensis GN=pyk1 PE=3 SV=1 - [D8UGK6_VOLCA]	19.69	5.13	137	1	2	4																									507	55	7.21
A0A0D2SEH2	Uncharacterized protein OS=Gossypium raimondii GN=B456_005G110500 PE=4 SV=1 - [A0A0D2SEH2_GOSRA]	19.6	2.81	1	1	1	2	1.189	2	16	1.164	2	8.8	1.134	2	21.7	1.119	2	14.4	1.271	2	30.6	1.236	2	23.1	1.202	2	32.3	1.175	2	24.8	462	52.4	7.15
C1N7S7	Predicted protein OS=Micromonas pusilla (strain CCMP1545) GN=MICPUCDRAFT_23315 PE=3 SV=1 - [C1N7S7_MICPC]	19.34	2.47	1	1	1	2	0.866	2	1	0.853	2	2.5	1.225	2	5.8	1.215	2	9.3	0.99	2	15.7	0.968	2	19.2	0.998	2	4.3	0.981	2	7.8	445	47	5.67
A0A061S8V0	Uncharacterized protein (Fragment) OS=Tetraselmis sp. GSL018 GN=TSPGSL018_9784 PE=4 SV=1 - [A0A061S8V0_9CHLO]	19.13	2.85	2	1	1	2	1	2	9.6	0.98	2	3.3	1.018	2	8.6	1.006	2	4.3	1.059	2	15.2	1.032	2	2.3	1.043	2	4.8	1.021	2	8.1	316	35.2	5.66
K8F1Q1	Phosphoribosylamine--glycine ligase OS=Bathycoccus prasinos GN=Bathy07g03490 PE=3 SV=1 - [K8F1Q1_9CHLO]	18.89	2.24	1	1	1	1	0.998	1		0.988	1		0.909	1		0.907	1		1.044	1		1.027	1		1.064	1		1.052	1		536	57.3	7.88
A0A0S2ICW6	50S ribosomal protein L23, chloroplastic OS=Golenkinia longispicula GN=rpl23 PE=3 SV=1 - [A0A0S2ICW6_9CHLO]	18.66	6.02	1	1	1	1	0.99	1		0.809	1		1.133	1		0.934	1		1.051	1		0.854	1		0.967	1		0.79	1		133	15.7	10.51
D8U2M8	Putative uncharacterized protein OS=Volvox carteri f. nagariensis GN=VOLCADRAFT_93639 PE=4 SV=1 - [D8U2M8_VOLCA]	18.56	12.82	24	1	1	14	1.175	12	9	1.318	12	12.6	0.757	12	8.1	0.878	12	14.8	1.07	12	5.7	1.191	12	9.4	1.004	12	11.9	1.03	12	4.2	78	8.3	4.88
A0A061SA22	Prolyl-tRNA synthetase (Fragment) OS=Tetraselmis sp. GSL018 GN=PROS PE=3 SV=1 - [A0A061SA22_9CHLO]	18.26	1.46	1	1	1	1	1.213	1		0.994	1		1.053	1		0.869	1		1.291	1		1.05	1		1.319	1		1.079	1		548	61.7	7.06
D8THB4	Putative uncharacterized protein (Fragment) OS=Volvox carteri f. nagariensis GN=VOLCADRAFT_47345 PE=4 SV=1 - [D8THB4_VOLCA]	18.2	7.52	3	1	1	1	0.998	1		0.887	1		1.257	1		1.126	1		0.946	1		0.835	1		0.984	1		0.873	1		133	15.6	8.94
C1MNJ4	Predicted protein OS=Micromonas pusilla (strain CCMP1545) GN=MICPUCDRAFT_25448 PE=4 SV=1 - [C1MNJ4_MICPC]	17.98	4.74	4	1	1	1	0.947	1		1.004	1		0.868	1		0.928	1		1.062	1		1.119	1		1.081	1		1.145	1		190	20.5	4.49
A0A0D2V221	Uncharacterized protein OS=Gossypium raimondii GN=B456_012G049500 PE=3 SV=1 - [A0A0D2V221_GOSRA]	17.87	1.65	10	1	1	1	1.156	1		1.294	1		1.198	1		1.352	1		1.196	1		1.331	1		0.964	1		1.078	1		486	53.5	7.18
A0A078E6T8	BnaC02g30690D protein OS=Brassica napus GN=BnaC02g30690D PE=4 SV=1 - [A0A078E6T8_BRANA]	17.83	14.55	2	1	1	1	0.726	1		0.813	1		0.815	1		0.92	1		0.633	1		0.705	1		0.715	1		0.8	1		110	12.4	8.41
A0A150H3X3	Uncharacterized protein OS=Gonium pectorale GN=GPECTOR_1g474 PE=4 SV=1 - [A0A150H3X3_GONPE]	17.7	3.99	3	1	1	1	1.004	1		0.885	1		0.777	1		0.69	1		1.061	1		0.929	1		1.034	1		0.91	1		351	40.5	4.86
E1ZIM3	Phospho-2-dehydro-3-deoxyheptonate aldolase OS=Chlorella variabilis GN=CHLNCDRAFT_58264 PE=3 SV=1 - [E1ZIM3_CHLVA]	17.63	2.15	1	1	1	2	0.997	2	3.8	0.839	2	6.1	0.998	2	3.4	0.847	2	13.4	0.997	2	16.1	0.834	2	26.4	1.071	2	12.7	0.901	2	22.9	511	56.6	6.55
E9NPZ3	ATP synthase CF0 C subunit OS=Coccomyxa subellipsoidea C-169 GN=atpH PE=3 SV=1 - [E9NPZ3_9CHLO]	17.48	26.32	1	1	1	1	1.041	1		0.895	1		1.145	1		0.992	1		0.955	1		0.815	1		0.919	1		0.789	1		57	5.9	4.91
A0A087GIJ5	Uncharacterized protein OS=Arabis alpina GN=AALP_AA7G167100 PE=4 SV=1 - [A0A087GIJ5_ARAAL]	17.39	2.7	1	1	1	4	0.686	2	37.8	0.992	2	9	0.735	2	35.6	1.071	2	7.1	0.706	2	23.1	1.015	2	4.7	0.735	2	35.6	1.061	2	7.1	556	62.3	6.49
A2Q6F2	Putative uncharacterized protein OS=Medicago truncatula GN=MtrDRAFT_AC183371g22v1 PE=4 SV=1 - [A2Q6F2_MEDTR]	17.28	13.04	119	1	1	2																									92	10	6.25
A8JGY3	Adenylate kinase 4 (Fragment) OS=Chlamydomonas reinhardtii GN=ADK4 PE=3 SV=1 - [A8JGY3_CHLRE]	17.18	4.98	4	1	1	2	0.817	2	38.6	0.892	2	11.7	0.716	2	43.2	0.789	2	15.9	0.865	2	17.5	0.939	2	8.2	0.729	2	38	0.794	2	11.2	221	23.7	7.75
A4S5G6	Ribosomal protein L26, component of cytosolic 80S ribosome and 60S large subunit (Fragment) OS=Ostreococcus lucimarinus (strain CCE9901) GN=RPL26 PE=4 SV=1 - [A4S5G6_OSTLU]	16.85	7.69	4	1	1	1	0.965	1		0.537	1		0.812	1		0.456	1		0.826	1		0.457	1		0.856	1		0.476	1		130	14.5	10.81
Q96390	Dynein heavy chain 3 (Fragment) OS=Chlamydomonas reinhardtii GN=Dhc3 PE=4 SV=1 - [Q96390_CHLRE]	16.35	8.84	23	1	1	1	0.817	1		0.734	1		0.673	1		0.61	1		0.659	1		0.589	1		0.723	1		0.649	1		147	16	6.05
Q06B39	Glycerol-3-phosphate dehydrogenase OS=Dunaliella salina PE=2 SV=1 - [Q06B39_DUNSA]	16.33	2.92	2	2	2	3	1.062	3	7	1.084	3	1.4	0.792	3	0.3	0.843	3	5.1	0.88	3	33.8	0.893	3	28.5	0.909	3	5	0.958	3	2	650	70.6	7.58
A0A0D2MC90	Fe-S cluster assembly ATP-binding protein OS=Monoraphidium neglectum GN=MNEG_15069 PE=4 SV=1 - [A0A0D2MC90_9CHLO]	15.87	7.25	9	1	1	1	1.093	1		1.04	1		1.102	1		1.058	1		1.139	1		1.077	1		1.126	1		1.07	1		138	14.9	6.93
A0A061SGY2	Histidine triad (HIT) family protein (Fragment) OS=Tetraselmis sp. GSL018 GN=HINT1 PE=4 SV=1 - [A0A061SGY2_9CHLO]	15.47	8.15	1	1	1	6	0.995	6	13.6	0.945	6	19	0.941	6	24.9	0.866	6	19.1	0.957	6	17.9	0.93	6	9.3	0.983	6	6.5	0.979	6	5	184	19.8	8.66
E1ZQV0	Putative uncharacterized protein OS=Chlorella variabilis GN=CHLNCDRAFT_37242 PE=4 SV=1 - [E1ZQV0_CHLVA]	15.45	3.87	1	1	1	3	1.073	3	7.5	1.075	3	14.1	1.183	3	1.3	1.254	3	14.8	1.137	3	5.3	1.115	3	12.3	0.995	3	1.9	1.05	3	14.7	284	30	7.94
A8IT31	Predicted protein (Fragment) OS=Chlamydomonas reinhardtii GN=CHLREDRAFT_128764 PE=3 SV=1 - [A8IT31_CHLRE]	15.16	2.29	3	1	1	6	0.909	6	7.9	0.856	6	26.6	0.898	6	17.5	0.676	6	28.6	0.927	6	9.2	0.857	6	27	0.867	6	11.1	0.775	6	29.5	480	51.5	5.8
C1EAK5	Uncharacterized protein OS=Micromonas commoda (strain RCC299 / NOUM17 / CCMP2709) GN=MICPUN_91262 PE=4 SV=1 - [C1EAK5_MICCC]	14.65	3.6	1	1	1	6	0.894	3	15.9	0.86	3	26.9	1.025	3	34.2	0.986	3	5	0.832	3	16.6	0.739	3	2.8	0.864	3	40.2	0.794	3	4.1	444	48.6	5.3
E3SC37	Oxygen-evolving enhancer protein (Fragment) OS=Nephroselmis olivacea GN=OEE1 PE=2 SV=1 - [E3SC37_NEPOL]	14.37	11.27	1	1	1	9	0.97	9	16.3	1.079	9	12.1	1.448	9	7.2	1.724	9	14.5	1.213	9	9.2	1.408	9	10.7	1.045	9	14	1.213	9	18.3	142	15.4	5.03
A0A0D2M0B5	Uncharacterized protein (Fragment) OS=Monoraphidium neglectum GN=MNEG_10885 PE=4 SV=1 - [A0A0D2M0B5_9CHLO]	14.18	13	1	1	1	2	1.007	2	1.6	1.038	2	1.9	0.787	2	10.9	0.818	2	7.3	0.897	2	13.6	0.919	2	17.3	0.957	2	9.8	0.985	2	6.1	100	11.5	6.1
W5GKX7	Uncharacterized protein OS=Triticum aestivum PE=4 SV=1 - [W5GKX7_WHEAT]	0	11.27	8	1	1	3	1.142	3	2.1	0.919	3	8.1	1.197	3	6.5	1	3	8.7	1.215	3	8.6	0.98	3	3.3	1.241	3	5.8	0.984	3	15.1	71	7.9	10.11
W5ESN1	Uncharacterized protein OS=Triticum aestivum PE=3 SV=1 - [W5ESN1_WHEAT]	0	11.36	120	1	1	2	0.987	2	30.4	0.94	2	4.9	0.942	2	6	0.904	2	42.4	0.874	2	17.7	0.827	2	17.2	0.953	2	7.4	0.907	2	27.9	88	10.5	10.46
W5HAD2	Uncharacterized protein OS=Triticum aestivum PE=4 SV=1 - [W5HAD2_WHEAT]	0	35	101	1	1	3																									40	4.4	8.27
W5DMD0	Uncharacterized protein OS=Triticum aestivum PE=4 SV=1 - [W5DMD0_WHEAT]	0	2.45	2	1	1	1																									1182	130.2	5.58
W5G9B0	Uncharacterized protein (Fragment) OS=Triticum aestivum PE=4 SV=1 - [W5G9B0_WHEAT]	0	9.85	1	1	1	1																									650	71	5.49
W5CFF5	Uncharacterized protein OS=Triticum aestivum PE=4 SV=1 - [W5CFF5_WHEAT]	0	7.42	21	1	1	1	0.642	1		0.688	1		0.483	1		0.521	1		0.961	1		1.023	1		0.703	1		0.752	1		229	25.6	6.68
W5A2Y6	Uncharacterized protein OS=Triticum aestivum PE=4 SV=1 - [W5A2Y6_WHEAT]	0	12.9	734	1	1	2																									62	6.9	6.25
Q0JAR5	Os04g0582400 protein OS=Oryza sativa subsp. japonica GN=Os04g0582400 PE=4 SV=2 - [Q0JAR5_ORYSJ]	0	1.34	2	1	1	1	1.046	1		1.058	1		0.895	1		0.913	1		1.21	1		1.216	1		1.117	1		1.128	1		596	65.8	9.01
A0A0C5I259	Glucose-6-phosphate 1-dehydrogenase OS=Dunaliella tertiolecta GN=G6PDH PE=2 SV=1 - [A0A0C5I259_DUNTE]	0	5.08	174	2	3	5	1.106	2	23.5	0.988	2	6.1	1.132	2	4.8	1.019	2	35.1	1.081	2	3.5	0.959	2	33.6	1.128	2	12.4	1.006	2	43.5	590	65.5	7.71
M7Z562	Uncharacterized protein OS=Triticum urartu GN=TRIUR3_34362 PE=4 SV=1 - [M7Z562_TRIUA]	0	2.57	5	1	1	1	0.821	1		0.724	1		1.79	1		1.591	1		1.118	1		0.979	1		0.877	1		0.772	1		1129	125	9.32
M8ATT2	Aldo-keto reductase family 4 member C9 OS=Triticum urartu GN=TRIUR3_05217 PE=4 SV=1 - [M8ATT2_TRIUA]	0	2.37	165	1	2	2																									676	74.1	7.36
M7ZJJ5	Uncharacterized protein OS=Triticum urartu GN=TRIUR3_23173 PE=4 SV=1 - [M7ZJJ5_TRIUA]	0	6.33	1	1	1	1	1.06	1		1.096	1		0.906	1		0.944	1		1.08	1		1.109	1		1.082	1		1.117	1		158	17.7	5.57
B4FY04	Uncharacterized protein OS=Zea mays GN=LOC100273892 PE=2 SV=1 - [B4FY04_MAIZE]	0	7.3	2	1	1	2	0.92	2	10.8	0.798	2	23.6	1.053	2	0	0.921	2	12.5	1.094	2	17.3	0.943	2	4.7	0.918	2	18.1	0.796	2	5.5	356	40.3	8.81
B6TLK2	Transcription factor GT-3b OS=Zea mays GN=LOC100283763 PE=2 SV=1 - [B6TLK2_MAIZE]	0	12.08	1	1	1	1	1.273	1		1.395	1		1.111	1		1.228	1		1.239	1		1.349	1		0.986	1		1.079	1		149	17.5	5.86
P50881	60S ribosomal protein L11 OS=Chlamydomonas reinhardtii GN=RPL11 PE=2 SV=1 - [RL11_CHLRE]	0	4.71	6	1	1	3	1.023	3	12.9	0.926	3	13.3	1.019	3	7.4	0.939	3	8.8	0.967	3	1	0.871	3	0.4	1.018	3	4.6	0.929	3	10.6	170	19.5	9.95
A0A0A0LIW7	Uncharacterized protein OS=Cucumis sativus GN=Csa_2G032750 PE=4 SV=1 - [A0A0A0LIW7_CUCSA]	0	1.62	1	1	1	7	1.053	2	11.9	1.217	2	14.4	0.566	2	5.7	0.659	2	8.1	1.111	2	12	1.275	2	14.5	1.138	2	14.8	1.313	2	17.3	1110	126.9	6.76
P54213	Caltractin OS=Dunaliella salina PE=2 SV=1 - [CATR_DUNSA]	0	7.69	1	1	1	2	1.024	2	4.8	1.096	2	27	0.971	2	26.8	1.048	2	4.6	1.081	2	9.1	1.15	2	12.7	1.2	2	0.2	1.284	2	21.9	169	19.4	4.93
A0A067G421	Uncharacterized protein (Fragment) OS=Citrus sinensis GN=CISIN_1g0082821mg PE=4 SV=1 - [A0A067G421_CITSI]	0	12.5	98	1	1	1	1.112	1		0.981	1		0.911	1		0.81	1		1.054	1		0.923	1		1.052	1		0.927	1		64	6.7	4.59
A0A067D1F7	Uncharacterized protein OS=Citrus sinensis GN=CISIN_1g025217mg PE=4 SV=1 - [A0A067D1F7_CITSI]	0	3.52	22	1	1	3	0.888	3	1.6	0.912	3	7.6	0.756	3	6.4	0.861	3	2.2	0.809	3	11.1	0.921	3	5.4	0.886	3	5.9	0.956	3	9	256	26.7	8.94
A0A096PIL9	Uncharacterized protein OS=Zea mays PE=4 SV=1 - [A0A096PIL9_MAIZE]	0	10.24	1	1	1	1	1.101	1		1.058	1		0.6	1		0.581	1		0.917	1		0.876	1		0.944	1		0.907	1		166	17.5	12
A0A0A9GWT4	Elfa7 OS=Arundo donax PE=4 SV=1 - [A0A0A9GWT4_ARUDO]	0	29.03	428	1	1	1	1.029	1		0.863	1		0.708	1		0.598	1		0.687	1		0.572	1		0.795	1		0.665	1		31	3.3	10.48
A0A096QQU2	Serine/threonine-protein phosphatase OS=Zea mays GN=cl12356_1 PE=3 SV=1 - [A0A096QQU2_MAIZE]	0	8.14	133	1	1	2																									172	19.6	5.48
M1AQG0	Uncharacterized protein OS=Solanum tuberosum GN=PGSC0003DMG400010776 PE=4 SV=1 - [M1AQG0_SOLTU]	0	10.05	133	2	2	2	1.229	2	12.3	1.307	2	26.9	0.706	2	21.6	0.756	2	17.5	0.885	2	7	0.935	2	32.5	0.916	2	12.9	0.973	2	55.1	219	24.6	5.87
M1B1A6	Uncharacterized protein OS=Solanum tuberosum GN=PGSC0003DMG400013378 PE=3 SV=1 - [M1B1A6_SOLTU]	0	6.97	58	1	1	1	1.14	1		0.776	1		1.319	1		0.905	1		1.216	1		0.822	1		0.822	1		0.559	1		201	22.2	7.81
Q53PQ5	Retrotransposon protein, putative, unclassified OS=Oryza sativa subsp. japonica GN=LOC_Os11g06500 PE=4 SV=1 - [Q53PQ5_ORYSJ]	0	3.94	46	1	1	3	1.125	1		1.068	1		1.207	1		1.155	1		1.091	1		1.029	1		1.263	1		1.198	1		330	36.2	9.92
A6MZY3	Asparaginyl-trna synthetase (Fragment) OS=Oryza sativa subsp. indica PE=2 SV=1 - [A6MZY3_ORYSI]	0	12.5	146	1	1	1	0.83	1		0.802	1		0.838	1		0.817	1		0.87	1		0.835	1		0.945	1		0.912	1		80	9.2	4.93
Q7F800	EST D25138(R3286) corresponds to a region of the predicted gene OS=Oryza sativa subsp. japonica PE=4 SV=1 - [Q7F800_ORYSJ]	0	3.53	7	1	1	1	1.108	1		1.035	1		1.077	1		1.014	1		0.999	1		0.927	1		0.951	1		0.887	1		255	25.6	8.38
A2ZEB9	Putative uncharacterized protein OS=Oryza sativa subsp. indica GN=OsI_36133 PE=4 SV=1 - [A2ZEB9_ORYSI]	0	2.39	7	1	1	1	1.11	1		1.121	1		1.091	1		1.111	1		0.978	1		0.981	1		0.966	1		0.973	1		335	35.3	9.5
W9SL33	Nucleoside diphosphate kinase OS=Morus notabilis GN=L484_001634 PE=3 SV=1 - [W9SL33_9ROSA]	0	6.08	1	1	1	3	0.934	3	2.8	0.927	3	2.2	1.046	3	15.4	0.958	3	0.6	0.914	3	13.3	0.967	3	0.3	0.834	3	2.7	0.83	3	3.3	148	16.3	7.5
M5W8I4	Uncharacterized protein OS=Prunus persica GN=PRUPE_ppa000366mg PE=4 SV=1 - [M5W8I4_PRUPE]	0	0.81	1	1	1	1	0.843	1		0.858	1		1.091	1		1.12	1		0.934	1		0.944	1		1.09	1		1.108	1		1242	139.3	7.3
M5VWP6	Uncharacterized protein OS=Prunus persica GN=PRUPE_ppa001096mg PE=4 SV=1 - [M5VWP6_PRUPE]	0	1.21	1	1	1	4	0.935	2	16.4	0.929	2	15.6	0.965	2	5.1	0.966	2	4.3	0.924	2	9.9	0.913	2	9.1	0.974	2	7.8	0.966	2	7	910	99.4	6.13
W9R111	Uncharacterized protein OS=Morus notabilis GN=L484_012476 PE=4 SV=1 - [W9R111_9ROSA]	0	12.86	97	1	1	1	0.977	1		1.454	1		0.888	1		1.332	1		0.868	1		1.283	1		1.052	1		1.563	1		70	7.6	5.1
A0A0D2P6H2	Uncharacterized protein OS=Gossypium raimondii GN=B456_007G099600 PE=4 SV=1 - [A0A0D2P6H2_GOSRA]	0	1.63	1	1	1	1	0.81	1		0.986	1		0.857	1		1.052	1		0.904	1		1.093	1		1.072	1		1.303	1		734	82.6	6.32
A0A0B2RA10	Starch synthase, chloroplastic/amyloplastic OS=Glycine soja GN=glysoja_025778 PE=3 SV=1 - [A0A0B2RA10_GLYSO]	0	0.81	4	1	1	1																									990	111.8	5.81
A0A0B2RVW2	Thioredoxin M-type, chloroplastic OS=Glycine soja GN=glysoja_037309 PE=4 SV=1 - [A0A0B2RVW2_GLYSO]	0	12.68	49	1	1	31	0.967	31	4.7	1.064	31	9.2	0.86	31	6.1	0.945	31	10.1	1.055	31	4.7	1.136	31	6.4	0.917	31	9.9	0.997	31	8.9	71	7.9	9.35
A0A0B0P5L2	Phospholipid-transporting ATPase OS=Gossypium arboreum GN=F383_09990 PE=3 SV=1 - [A0A0B0P5L2_GOSAR]	0	2.36	2	1	1	1	0.775	1		0.949	1		1.42	1		1.753	1		1.339	1		1.629	1		0.961	1		1.176	1		1187	134.3	5.91
A0A0B0PQQ1	Uncharacterized protein OS=Gossypium arboreum GN=F383_34673 PE=4 SV=1 - [A0A0B0PQQ1_GOSAR]	0	6.25	99	1	1	1	1.342	1		1.384	1		1.331	1		1.384	1		0.969	1		0.993	1		0.802	1		0.826	1		208	24	9.89
D1MGA9	Phosphoenolpyruvate carboxylase 2 (Fragment) OS=Gossypium hirsutum GN=PEPC2 PE=2 SV=1 - [D1MGA9_GOSHI]	0	4.67	84	1	1	3																									214	23.8	5.63
A0A0D2QZU0	Uncharacterized protein OS=Gossypium raimondii GN=B456_002G030200 PE=4 SV=1 - [A0A0D2QZU0_GOSRA]	0	2.96	29	1	1	1	1.044	1		0.996	1		1.653	1		1.59	1		1.2	1		1.138	1		1.347	1		1.283	1		473	50.7	6.73
A0A0D2RBP4	Uncharacterized protein OS=Gossypium raimondii GN=B456_004G275300 PE=4 SV=1 - [A0A0D2RBP4_GOSRA]	0	3.01	4	1	1	1	1.316	1		1.172	1		1.162	1		1.043	1		1.045	1		0.925	1		1.261	1		1.121	1		332	37.3	8.76
A0A0D2QMR1	Uncharacterized protein OS=Gossypium raimondii GN=B456_001G089300 PE=4 SV=1 - [A0A0D2QMR1_GOSRA]	0	5.96	50	1	1	6																									151	17.1	7.9
A0A0B2R6K5	Putative glutathione S-transferase parC OS=Glycine soja GN=glysoja_025574 PE=3 SV=1 - [A0A0B2R6K5_GLYSO]	0	3.64	2	1	1	1	0.866	1		1.006	1		0.629	1		0.737	1		0.925	1		1.068	1		0.973	1		1.13	1		220	26.1	5.69
K7KKS0	Uncharacterized protein OS=Glycine max PE=4 SV=1 - [K7KKS0_SOYBN]	0	46.15	135	2	2	6	0.951	6	15.6	0.982	6	10.4	0.937	6	11.3	0.928	6	13.4	1.081	6	15.4	1.163	6	4.8	1.011	6	25.2	1.049	6	13.5	26	2.9	8.92
Q4U1D9	Soluble starch synthase III OS=Chlamydomonas reinhardtii PE=2 SV=1 - [Q4U1D9_CHLRE]	0	1.05	2	1	1	2	0.99	1		1.068	1		0.853	1		0.927	1		0.926	1		0.992	1		1.044	1		1.125	1		1242	136.3	6.05
A8IV18	Predicted protein OS=Chlamydomonas reinhardtii GN=CHLREDRAFT_190684 PE=4 SV=1 - [A8IV18_CHLRE]	0	1.74	1	1	1	3	0.928	3	3.7	0.884	3	1	0.968	3	0.3	0.923	3	10.5	0.924	3	4.1	0.868	3	0	0.831	3	0	0.764	3	8.7	691	72.9	8.25
A8J8K0	Myosin heavy chain, class XI OS=Chlamydomonas reinhardtii GN=MYO1 PE=3 SV=1 - [A8J8K0_CHLRE]	0	0.85	4	1	1	1	1.012	1		0.867	1		1.116	1		0.963	1		1.034	1		0.88	1		0.937	1		0.801	1		1643	180.9	8.53
A8J3P5	Heat shock protein 70E OS=Chlamydomonas reinhardtii GN=HSP70E PE=3 SV=1 - [A8J3P5_CHLRE]	0	1.74	3	1	1	6	0.904	6	16.6	1.047	6	10.1	0.689	6	9.3	0.866	6	9.3	0.683	6	14.9	0.882	6	23.8	0.764	6	14.7	0.918	6	20	803	87.1	5.33
A8JH12	Nucleoside diphosphate kinase OS=Chlamydomonas reinhardtii GN=CHLREDRAFT_180172 PE=3 SV=1 - [A8JH12_CHLRE]	0	6.34	7	1	1	5	1.04	5	2.4	0.878	5	7.2	1.276	5	5.5	1.168	5	9.1	1.073	5	3.8	0.976	5	13.3	1.067	5	5.3	0.922	5	6.1	142	15.8	6.57
A8J154	Predicted protein OS=Chlamydomonas reinhardtii GN=CHLREDRAFT_191328 PE=4 SV=1 - [A8J154_CHLRE]	0	1.87	1	1	1	1	0.995	1		0.963	1		1.172	1		1.144	1		0.999	1		0.961	1		1.129	1		1.092	1		1016	105.4	5.48
A8IWF9	Predicted protein (Fragment) OS=Chlamydomonas reinhardtii GN=CHLREDRAFT_137045 PE=4 SV=1 - [A8IWF9_CHLRE]	0	0.95	4	1	1	1	0.897	1		0.899	1		0.821	1		0.83	1		0.817	1		0.814	1		0.829	1		0.83	1		944	102.9	7.34
A8I382	Rhodanese-like protein OS=Chlamydomonas reinhardtii GN=TEF4 PE=4 SV=1 - [A8I382_CHLRE]	0	5.33	1	1	1	1	1.071	1		1.151	1		0.644	1		0.698	1		1.024	1		1.094	1		1.068	1		1.146	1		244	26.6	9.48
A8JHC3	Ribosomal protein S11 OS=Chlamydomonas reinhardtii GN=RPS11 PE=3 SV=1 - [A8JHC3_CHLRE]	0	14.74	58	2	2	6	1.197	6	8.4	0.949	6	6.5	1.243	6	23.2	0.906	6	29.9	0.999	6	5.5	0.817	6	12.2	0.843	6	13.3	0.645	6	22.2	156	17.8	10.46
Q9FXQ1	Cyclic nucleotide dependent protein kinase (Fragment) OS=Chlamydomonas reinhardtii GN=CL-PK1 PE=2 SV=1 - [Q9FXQ1_CHLRE]	0	3.87	21	3	3	3	0.952	2	1.6	1.042	2	9.4	0.893	2	3.5	0.985	2	7.5	1.015	2	7.5	1.103	2	3.5	0.886	2	10	0.968	2	21.2	646	73.1	8.65
A8J1B4	Kinesin-like protein (Fragment) OS=Chlamydomonas reinhardtii GN=CHLREDRAFT_104388 PE=3 SV=1 - [A8J1B4_CHLRE]	0	3.7	4	1	1	1	1.434	1		1.013	1		0.81	1		0.577	1		0.921	1		0.647	1		0.877	1		0.619	1		351	38.3	8.69
A8HQG8	Protein phosphatase 2C-like protein OS=Chlamydomonas reinhardtii GN=PP2C4 PE=4 SV=1 - [A8HQG8_CHLRE]	0	2.59	3	1	1	1	1	1		1.128	1		1.386	1		1.575	1		0.97	1		1.086	1		0.885	1		0.997	1		424	45.7	5.39
A8HQB8	Predicted protein OS=Chlamydomonas reinhardtii GN=CHLREDRAFT_136390 PE=4 SV=1 - [A8HQB8_CHLRE]	0	9.36	1	1	1	2																									374	40.9	9
A8I6I3	Predicted protein OS=Chlamydomonas reinhardtii GN=CHLREDRAFT_93747 PE=4 SV=1 - [A8I6I3_CHLRE]	0	4.29	1	1	1	2	0.887	1		0.891	1		1.107	1		1.12	1		0.852	1		0.85	1		0.968	1		0.971	1		210	23.3	8.59
A8JD96	Bifunctional dihydrofolate reductase-thymidylate synthase OS=Chlamydomonas reinhardtii GN=CHLREDRAFT_139742 PE=3 SV=1 - [A8JD96_CHLRE]	0	1.88	2	1	1	1	1.047	1		0.919	1		1.413	1		1.251	1		0.968	1		0.845	1		0.974	1		0.854	1		478	54	7.08
A8I3G7	Predicted protein (Fragment) OS=Chlamydomonas reinhardtii GN=CHLREDRAFT_141731 PE=4 SV=1 - [A8I3G7_CHLRE]	0	2.97	1	1	1	2	1.039	2	9.8	0.997	2	3.7	1.068	2	8.8	1.034	2	4.7	0.962	2	7.5	0.918	2	5.9	1.038	2	3.8	0.995	2	9.7	269	27.8	5.17
A8J3Z5	Predicted protein OS=Chlamydomonas reinhardtii GN=CHLREDRAFT_192231 PE=4 SV=1 - [A8J3Z5_CHLRE]	0	4.94	13	1	1	1	1.182	1		1.016	1		0.968	1		0.84	1		1.264	1		1.08	1		1.222	1		1.05	1		162	16.5	9.94
A8HPW1	Argininosuccinate lyase (Fragment) OS=Chlamydomonas reinhardtii GN=ARG7 PE=4 SV=1 - [A8HPW1_CHLRE]	0	4.11	15	1	1	1	0.966	1		0.952	1		1.048	1		1.042	1		0.965	1		0.944	1		1.099	1		1.082	1		219	24.2	5.81
A8J7D3	Uncharacterized protein OS=Chlamydomonas reinhardtii GN=CHLREDRAFT_138508 PE=1 SV=1 - [A8J7D3_CHLRE]	0	3.7	1	1	1	1	1.144	1		0.875	1		0.901	1		0.695	1		0.85	1		0.646	1		1.199	1		0.916	1		297	32.7	6.28
A8IVF0	Aminoimidazolecarboximide ribonucleotide transformylase (Fragment) OS=Chlamydomonas reinhardtii GN=CHLREDRAFT_116979 PE=4 SV=1 - [A8IVF0_CHLRE]	0	1.88	7	1	1	2	0.926	2	12.8	0.892	2	29.6	0.813	2	37.5	0.789	2	20.2	0.989	2	9.8	0.947	2	6.5	0.843	2	22	0.811	2	39.5	425	45.7	8.91
A8HPE9	Predicted protein OS=Chlamydomonas reinhardtii GN=CHLREDRAFT_183538 PE=4 SV=1 - [A8HPE9_CHLRE]	0	4.55	5	1	1	1	0.934	1		1.011	1		0.958	1		1.045	1		0.807	1		0.867	1		0.771	1		0.832	1		220	24.4	7.69
Q39581	Coproporphyrinogen oxidase (Fragment) OS=Chlamydomonas reinhardtii GN=CPX PE=2 SV=1 - [Q39581_CHLRE]	0	4.93	9	1	1	1	0.936	1		0.704	1		0.629	1		0.477	1		0.643	1		0.48	1		0.667	1		0.501	1		142	17.1	5.54
A8J781	Predicted protein (Fragment) OS=Chlamydomonas reinhardtii GN=CHLREDRAFT_151220 PE=4 SV=1 - [A8J781_CHLRE]	0	16.67	1	1	1	1	1.161	1		1.074	1		0.883	1		0.823	1		0.947	1		0.87	1		1.099	1		1.015	1		96	9.8	8.87
A8JI40	Predicted protein (Fragment) OS=Chlamydomonas reinhardtii GN=CHLREDRAFT_154688 PE=4 SV=1 - [A8JI40_CHLRE]	0	10.62	6	1	1	2																									113	12.2	8.19
M0UYW0	Uncharacterized protein OS=Hordeum vulgare var. distichum PE=4 SV=1 - [M0UYW0_HORVD]	0	2.91	31	1	1	1	0.994	1		1.053	1		1.052	1		1.123	1		0.951	1		1.001	1		0.747	1		0.79	1		275	28.5	9.38
C1E1W7	Clathrin heavy chain OS=Micromonas commoda (strain RCC299 / NOUM17 / CCMP2709) GN=MICPUN_105289 PE=3 SV=1 - [C1E1W7_MICCC]	0	0.65	3	1	1	2	0.945	1		0.906	1		1.03	1		0.995	1		0.977	1		0.93	1		0.888	1		0.85	1		1691	189.6	5.27
M0S8F1	Uncharacterized protein OS=Musa acuminata subsp. malaccensis PE=3 SV=1 - [M0S8F1_MUSAM]	0	0.99	16	1	1	2	1.24	2	12.7	1.042	2	3.5	1.051	2	9.4	0.89	2	26	1.025	2	5.8	0.855	2	22.2	0.975	2	9.9	0.818	2	26.5	910	99.1	5.58
E1ZRZ4	Putative uncharacterized protein OS=Chlorella variabilis GN=CHLNCDRAFT_59252 PE=4 SV=1 - [E1ZRZ4_CHLVA]	0	0.27	2	1	1	1	1.095	1		1.216	1		0.885	1		0.991	1		1.017	1		1.122	1		1.015	1		1.125	1		4411	481.7	7.42
A0A150GMY4	Uncharacterized protein OS=Gonium pectorale GN=GPECTOR_13g676 PE=4 SV=1 - [A0A150GMY4_GONPE]	0	3.17	5	1	1	2	0.97	2	7.2	1.055	2	6.6	0.762	2	6.9	0.836	2	6.9	1.235	2	3.5	1.335	2	10.3	0.992	2	10.6	1.078	2	3.2	252	27.2	8.97
A0A118JZD1	Phosphoglycerate kinase OS=Cynara cardunculus var. scolymus GN=Ccrd_022536 PE=3 SV=1 - [A0A118JZD1_CYNCS]	0	3.24	1	1	1	1	0.758	1		0.855	1		0.502	1		0.571	1		0.601	1		0.674	1		0.916	1		1.032	1		401	42.2	6.23
A0A150GVS6	Uncharacterized protein OS=Gonium pectorale GN=GPECTOR_6g781 PE=4 SV=1 - [A0A150GVS6_GONPE]	0	1.08	1	1	1	2	0.994	2	1.7	0.918	2	4.7	0.917	2	1.5	0.854	2	4.9	0.981	2	8.4	0.899	2	14.9	0.991	2	5.7	0.913	2	0.8	1293	141.3	7.47
A0A022R6M0	Transmembrane 9 superfamily member OS=Erythranthe guttata GN=MIMGU_mgv1a002750mg PE=3 SV=1 - [A0A022R6M0_ERYGU]	0	1.87	2	1	1	1	1.214	1		1.191	1		0.677	1		0.669	1		0.989	1		0.963	1		1.048	1		1.026	1		641	73.6	7.12
Q95GS7	Maturase K OS=Nepenthes neoguineensis GN=matK PE=3 SV=2 - [Q95GS7_9CARY]	0	1.39	1	1	1	2	1.101	1		0.98	1		1.016	1		0.911	1		0.716	1		0.633	1		0.648	1		0.576	1		504	60.5	9.54
B8LMM8	Putative uncharacterized protein OS=Picea sitchensis PE=2 SV=1 - [B8LMM8_PICSI]	0	2.13	1	1	1	2	1.159	2	5.3	1.285	2	1.7	0.872	2	7.9	0.974	2	0.9	1.023	2	12.4	1.127	2	5.3	1.117	2	15.4	1.237	2	8.3	750	82	7.21
E1Z3L7	Lon protease homolog OS=Chlorella variabilis GN=CHLNCDRAFT_33715 PE=3 SV=1 - [E1Z3L7_CHLVA]	0	1.59	5	1	1	3																									757	81.9	5.62
A0A0D2MKC5	Uncharacterized protein OS=Monoraphidium neglectum GN=MNEG_12590 PE=4 SV=1 - [A0A0D2MKC5_9CHLO]	0	4.57	2	1	1	1	1.055	1		0.934	1		1.258	1		1.123	1		0.992	1		0.873	1		1.398	1		1.236	1		328	34.9	5.86
D8TYJ7	Putative uncharacterized protein OS=Volvox carteri f. nagariensis GN=VOLCADRAFT_105132 PE=4 SV=1 - [D8TYJ7_VOLCA]	0	1.08	1	1	1	1	0.938	1		1.036	1		0.909	1		1.012	1		0.933	1		1.024	1		0.923	1		1.017	1		1015	113.2	7.17
D8UA31	Putative uncharacterized protein OS=Volvox carteri f. nagariensis GN=VOLCADRAFT_106840 PE=4 SV=1 - [D8UA31_VOLCA]	0	0.53	1	1	1	1	1.056	1		1.1	1		1.127	1		1.184	1		0.975	1		1.008	1		1.212	1		1.261	1		2461	254.1	6.58
A0A150GJD9	Uncharacterized protein OS=Gonium pectorale GN=GPECTOR_19g276 PE=4 SV=1 - [A0A150GJD9_GONPE]	0	3.4	2	1	1	1	1.122	1		1.192	1		0.45	1		0.482	1		0.885	1		0.934	1		0.943	1		1	1		324	33.5	7.28
D8RVK3	Putative uncharacterized protein OS=Selaginella moellendorffii GN=SELMODRAFT_442725 PE=4 SV=1 - [D8RVK3_SELML]	0	1.07	2	1	1	1	1.108	1		1.07	1		1.136	1		1.106	1		1.318	1		1.264	1		0.873	1		0.842	1		1213	131.8	5.25
A0A150GV37	Uncharacterized protein OS=Gonium pectorale GN=GPECTOR_6g571 PE=4 SV=1 - [A0A150GV37_GONPE]	0	5.76	2	1	1	1	0.953	1		1.01	1		0.948	1		1.013	1		1.098	1		1.156	1		1.011	1		1.07	1		139	15.5	9.1
M5DDM1	Photosystem II CP47 reaction center protein (Fragment) OS=Osmunda regalis GN=psbB PE=3 SV=1 - [M5DDM1_OSMRE]	0	2.91	1	1	1	1	1.015	1		1.271	1		0.361	1		0.455	1		0.783	1		0.974	1		1.071	1		1.34	1		447	48.9	6.6
A0A0D2N420	Prolyl-tRNA synthetase OS=Monoraphidium neglectum GN=MNEG_7147 PE=3 SV=1 - [A0A0D2N420_9CHLO]	0	2.94	1	1	1	1	1.037	1		0.968	1		0.53	1		0.499	1		0.874	1		0.81	1		0.898	1		0.837	1		545	61.3	6.21
A0A0V0IP00	Putative ovule protein OS=Solanum chacoense PE=4 SV=1 - [A0A0V0IP00_SOLCH]	0	2.2	2	1	1	2	0.957	2	10.9	1.1	2	0.2	1.033	2	1.9	1.197	2	8.8	0.943	2	16.6	1.077	2	5.9	1.085	2	8	1.246	2	2.6	683	74	5.08
A9NUT2	Putative uncharacterized protein OS=Picea sitchensis PE=2 SV=1 - [A9NUT2_PICSI]	0	4.31	126	1	2	2	0.698	1		0.759	1		0.608	1		0.667	1		0.9	1		0.973	1		1.056	1		1.146	1		464	50.6	8.62
A9NXM7	Putative uncharacterized protein OS=Picea sitchensis PE=2 SV=1 - [A9NXM7_PICSI]	0	3.68	1	1	1	1	1.064	1		1.048	1		0.783	1		0.777	1		1.025	1		1.003	1		1.085	1		1.067	1		462	49.3	9.41
D8TYL0	Histidinol dehydrogenase, chloroplastic OS=Volvox carteri f. nagariensis GN=VOLCADRAFT_81513 PE=3 SV=1 - [D8TYL0_VOLCA]	0	2.78	5	1	1	1	0.909	1		0.938	1		1	1		1.039	1		0.97	1		0.993	1		0.96	1		0.989	1		432	46	5.57
A0A059LBF2	Uncharacterized protein (Fragment) OS=Helicosporidium sp. ATCC 50920 GN=H632_c4682p0 PE=4 SV=1 - [A0A059LBF2_9CHLO]	0	6.9	95	1	1	2	1.319	2	21.3	0.9	2	2.3	1.158	2	20.5	0.796	2	1.5	1.244	2	22.9	0.843	2	3.8	1.166	2	17	0.794	2	2	174	18.7	4.96
A0A0D2M9H1	Ras-related protein Rab-23 OS=Monoraphidium neglectum GN=MNEG_7996 PE=4 SV=1 - [A0A0D2M9H1_9CHLO]	0	3.78	1	1	1	1	1.194	1		1.227	1		0.69	1		0.714	1		1.062	1		1.083	1		1.138	1		1.168	1		291	30.9	8.98
Q8MAQ6	Ribulose-1,5-bisphosphate carboxylase/oxygenase large subunit (Fragment) OS=Tetralocularia pennellii GN=rbcL PE=3 SV=1 - [Q8MAQ6_9ASTE]	0	7.54	7606	1	2	39	0.989	1		0.953	1		0.844	1		0.82	1		0.915	1		0.876	1		1.004	1		0.967	1		464	51.5	6.84
Q9GE66	Ribulose bisphosphate carboxylase large chain (Fragment) OS=Grimmia pulvinata GN=rbcL PE=2 SV=2 - [Q9GE66_9BRYO]	0	16.93	24399	1	3	140																									384	42.8	6.71
A4S107	Uncharacterized protein (Fragment) OS=Ostreococcus lucimarinus (strain CCE9901) GN=OSTLU_1114 PE=4 SV=1 - [A4S107_OSTLU]	0	2.51	4	1	1	1	1.008	1		1.003	1		1.167	1		1.171	1		1.063	1		1.051	1		1.155	1		1.148	1		478	51.7	8.9
A0A0C9S1U2	Aminomethyltransferase OS=Wollemia nobilis PE=3 SV=1 - [A0A0C9S1U2_9SPER]	0	3.65	2	1	1	1	0.88	1		1.053	1		0.946	1		1.142	1		0.872	1		1.037	1		0.981	1		1.173	1		411	45	8.9
F5BVX5	Ribulose-1,5-bisphosphate carboxylase/oxygenase large subunit (Fragment) OS=Telaranea seriatitexta GN=rbcL PE=3 SV=1 - [F5BVX5_9MARC]	0	9.11	24399	1	3	139	0.881	1		0.964	1		1.872	1		2.065	1		0.732	1		0.795	1		0.971	1		1.06	1		439	48.4	6.37
A9RFE0	Eukaryotic translation initiation factor 3 subunit C OS=Physcomitrella patens subsp. patens GN=PHYPADRAFT_65385 PE=3 SV=1 - [A9RFE0_PHYPA]	0	1.22	2	1	1	3	1.175	3	14.9	0.984	3	7	0.956	3	14.7	0.808	3	17.6	0.979	3	29.8	0.815	3	68	1.086	3	0.6	0.909	3	33.9	898	101.7	5.57
E1ZTY8	Putative uncharacterized protein OS=Chlorella variabilis GN=CHLNCDRAFT_142589 PE=4 SV=1 - [E1ZTY8_CHLVA]	0	0.77	1	1	1	1	1.026	1		1	1		0.853	1		0.838	1		1.124	1		1.089	1		1.136	1		1.106	1		1681	177.8	4.97
A0A150GEB9	ATP-dependent Clp protease proteolytic subunit OS=Gonium pectorale GN=GPECTOR_30g219 PE=3 SV=1 - [A0A150GEB9_GONPE]	0	2.46	1	1	1	1	1.08	1		0.752	1		0.781	1		0.548	1		0.847	1		0.586	1		1	1		0.695	1		284	31.9	5.63
A0A096ZGW5	Chloroplast ribulose 1,5-bisphosphate carboxylase activase small isoform (Fragment) OS=Lolium perenne GN=RcaA2 PE=2 SV=1 - [A0A096ZGW5_LOLPR]	0	2.88	5	1	1	1	0.997	1		1.016	1		0.811	1		0.833	1		0.987	1		1	1		0.868	1		0.883	1		278	30.8	5.85
D8TXV4	Putative uncharacterized protein OS=Volvox carteri f. nagariensis GN=VOLCADRAFT_81406 PE=4 SV=1 - [D8TXV4_VOLCA]	0	3.91	1	1	1	1	1.055	1		1.014	1		1.089	1		1.056	1		1.114	1		1.064	1		0.989	1		0.95	1		307	33.9	6.98
A0A087SPE1	26S proteasome non-ATPase regulatory subunit 1 OS=Auxenochlorella protothecoides GN=F751_0854 PE=3 SV=1 - [A0A087SPE1_AUXPR]	0	1.58	1	1	2	4	1.239	1		0.888	1		1.17	1		0.846	1		1.19	1		0.847	1		1.376	1		0.985	1		1584	170	5.85
D8TRA0	Putative uncharacterized protein OS=Volvox carteri f. nagariensis GN=VOLCADRAFT_109691 PE=3 SV=1 - [D8TRA0_VOLCA]	0	3.16	1	1	1	2	1.674	2	79.8	1.504	2	36.1	0.824	2	9	0.747	2	26.6	0.76	2	11.6	0.678	2	24	0.762	2	11	0.683	2	48.8	380	39.9	8.75
D8TX17	Putative uncharacterized protein OS=Volvox carteri f. nagariensis GN=VOLCADRAFT_61017 PE=4 SV=1 - [D8TX17_VOLCA]	0	1.84	3	1	1	1	1.504	1		1.267	1		1.354	1		1.15	1		1.246	1		1.043	1		1.229	1		1.034	1		434	46.1	5.43
A0A0U1XA44	30S ribosomal protein S10 OS=Chlorella sorokiniana GN=rps10 PE=3 SV=1 - [A0A0U1XA44_CHLSO]	0	7.41	5	1	1	4	1.53	4	18.8	1.198	4	1.3	1.456	4	20.1	1.209	4	10.4	1.563	4	17	1.231	4	2.1	1.684	4	20.1	1.327	4	5.2	108	12.9	9.54
A0A087SCD4	GDP-mannose 3,5-epimerase 2 OS=Auxenochlorella protothecoides GN=F751_1084 PE=4 SV=1 - [A0A087SCD4_AUXPR]	0	3.13	1	1	1	1	0.547	1		0.818	1		0.436	1		0.658	1		0.577	1		0.857	1		0.557	1		0.832	1		383	42.6	5.73
A0A0J8BNU6	Uncharacterized protein OS=Beta vulgaris subsp. vulgaris GN=BVRB_9g211450 PE=4 SV=1 - [A0A0J8BNU6_BETVU]	0	2.56	1	1	1	3	0.898	3	9.4	0.934	3	1.3	0.79	3	3.8	0.795	3	7.6	0.997	3	1.5	1.029	3	8.1	0.959	3	3.2	0.951	3	8.3	313	34.8	5.39
A0A061QVE6	Splicing factor 3B subunit 1 OS=Tetraselmis sp. GSL018 GN=SAP155 PE=4 SV=1 - [A0A061QVE6_9CHLO]	0	1.58	125	2	2	2	0.966	2	10.4	1.04	2	9.5	0.829	2	17.3	0.899	2	2.7	0.816	2	24.6	0.872	2	4.3	0.912	2	8.9	0.98	2	11	1269	141.1	5.59
A0A150GTH4	Uncharacterized protein OS=Gonium pectorale GN=GPECTOR_7g1057 PE=4 SV=1 - [A0A150GTH4_GONPE]	0	3.96	2	1	1	1	0.602	1		0.999	1		0.731	1		1.223	1		0.699	1		1.153	1		0.711	1		1.18	1		379	41.9	6.74
A0A0S2IDT2	30S ribosomal protein S14, chloroplastic OS=Stephanosphaera pluvialis GN=rps14 PE=3 SV=1 - [A0A0S2IDT2_9CHLO]	0	12	4	1	1	3	1.701	3	10.3	1.171	3	9.3	1.253	3	22.8	0.835	3	6.4	1.331	3	4.4	0.969	3	2.7	1.588	3	6.8	1.145	3	2.2	100	11.9	11.28
A0A061RDC1	Alpha-glucan, water dikinase OS=Tetraselmis sp. GSL018 GN=TSPGSL018_13768 PE=4 SV=1 - [A0A061RDC1_9CHLO]	0	1.46	3	2	2	2	0.874	2	4.4	0.917	2	4.6	0.984	2	24.8	1.041	2	34.4	0.829	2	14.3	0.865	2	23.5	0.904	2	8.2	0.947	2	0.8	1504	166.2	5.05
A0A061RDG4	Wd repeat-containing protein 60 OS=Tetraselmis sp. GSL018 GN=TSPGSL018_8483 PE=4 SV=1 - [A0A061RDG4_9CHLO]	0	1.32	1	1	1	4	1.058	4	3.9	1.046	4	4.9	0.931	4	8.6	0.948	4	10.9	0.907	4	3.3	0.91	4	0.8	0.984	4	11.8	0.993	4	14.2	755	81.9	5.49
A0A0D2IZ99	Uncharacterized protein (Fragment) OS=Monoraphidium neglectum GN=MNEG_14816 PE=4 SV=1 - [A0A0D2IZ99_9CHLO]	0	3.7	1	1	1	1	0.761	1		0.997	1		0.752	1		0.993	1		0.898	1		1.168	1		0.937	1		1.226	1		487	50.4	5.53
D8RFR0	Succinate dehydrogenase [ubiquinone] flavoprotein subunit, mitochondrial OS=Selaginella moellendorffii GN=SELMODRAFT_440964 PE=3 SV=1 - [D8RFR0_SELML]	0	2.23	2	1	1	1	0.8	1		0.878	1		0.664	1		0.735	1		0.807	1		0.881	1		0.859	1		0.942	1		628	68.8	6.58
E1ZH40	Succinate dehydrogenase [ubiquinone] flavoprotein subunit, mitochondrial OS=Chlorella variabilis GN=CHLNCDRAFT_56196 PE=3 SV=1 - [E1ZH40_CHLVA]	0	3.76	40	2	2	2	1.048	2	7.5	1.116	2	1.8	0.979	2	7.6	1.051	2	1.8	1.019	2	3.2	1.077	2	2.5	1.062	2	12.4	1.129	2	6.7	558	59.8	6.87
A0A087SAV6	116 kDa U5 small nuclear ribonucleoprotein component OS=Auxenochlorella protothecoides GN=F751_5569 PE=4 SV=1 - [A0A087SAV6_AUXPR]	0	1.61	2	1	1	1	1.097	1		1.02	1		1.099	1		1.03	1		1.128	1		1.042	1		1.129	1		1.049	1		808	88	5.35
A9SA32	Uncharacterized protein OS=Physcomitrella patens subsp. patens GN=PHYPADRAFT_182722 PE=4 SV=1 - [A9SA32_PHYPA]	0	1.52	2	1	1	2	0.936	2	8.2	1.064	2	7.9	1.004	2	13.5	1.15	2	2.7	0.894	2	12.9	1.009	2	3.3	0.879	2	9.6	0.998	2	6.6	723	81.8	5.38
T1M8F4	Uncharacterized protein OS=Triticum urartu PE=4 SV=1 - [T1M8F4_TRIUA]	0	3.32	1	1	1	1	1.282	1		0.99	1		1.101	1		0.857	1		1.012	1		0.776	1		1.022	1		0.788	1		542	59.2	5.4
A4S4B3	Uncharacterized protein OS=Ostreococcus lucimarinus (strain CCE9901) GN=OSTLU_50795 PE=4 SV=1 - [A4S4B3_OSTLU]	0	0.82	3	1	1	1	1.015	1		0.858	1		1.263	1		1.076	1		1.183	1		0.994	1		1.217	1		1.027	1		2320	270.4	8.75
S8DD77	Actin (Fragment) OS=Genlisea aurea GN=M569_17532 PE=3 SV=1 - [S8DD77_9LAMI]	0	14.24	227	1	2	2																									288	32.3	5.4
A0A150G8Y7	FMR1 protein OS=Gonium pectorale GN=GPECTOR_48g448 PE=4 SV=1 - [A0A150G8Y7_GONPE]	0	1.7	2	1	1	1	0.904	1		0.921	1		0.921	1		0.945	1		0.856	1		0.866	1		0.848	1		0.862	1		471	45.7	5.87
E1ZP11	Putative uncharacterized protein OS=Chlorella variabilis GN=CHLNCDRAFT_54482 PE=4 SV=1 - [E1ZP11_CHLVA]	0	1.98	1	1	1	1	0.976	1		1.135	1		1.313	1		1.54	1		1.037	1		1.198	1		0.861	1		1	1		506	58.7	8.91
A0A061RGP0	1-aminocyclopropane-1-carboxylate deaminase OS=Tetraselmis sp. GSL018 GN=TSPGSL018_5407 PE=4 SV=1 - [A0A061RGP0_9CHLO]	0	4.23	8	1	1	1	0.981	1		0.962	1		1.221	1		1.208	1		0.785	1		0.765	1		0.981	1		0.961	1		284	31.1	7.47
A0A087SS17	T-complex protein 1 subunit alpha OS=Auxenochlorella protothecoides GN=F751_0795 PE=3 SV=1 - [A0A087SS17_AUXPR]	0	3.33	74	2	2	3	1.009	3	2	1.043	3	10.7	0.863	3	14	0.819	3	8.3	1.002	3	3.6	0.98	3	3.7	1.013	3	5.3	0.95	3	5.2	541	58.2	5.38
B2Y699	RpoC1 protein (Fragment) OS=Pluchea carolinensis GN=rpoC1 PE=4 SV=1 - [B2Y699_9ASTR]	0	10.83	729	1	1	1																									120	13.9	7.65
B2X202	Elongation factor Tu, chloroplastic OS=Oedogonium cardiacum GN=tufA PE=3 SV=1 - [B2X202_OEDCA]	0	7.42	192	1	2	6	0.994	1		1.136	1		1.184	1		1.363	1		0.878	1		0.996	1		1.71	1		1.951	1		418	45.5	5.72
D8UFR2	Putative uncharacterized protein OS=Volvox carteri f. nagariensis GN=VOLCADRAFT_77596 PE=3 SV=1 - [D8UFR2_VOLCA]	0	4.49	1	1	1	1	1.39	1		1.19	1		1.619	1		1.397	1		1.204	1		1.024	1		1.663	1		1.422	1		356	39.6	8.06
A0A061SDW4	Pre-mRNA-splicing factor ATP-dependent RNA helicase DHX15/PRP43 (Fragment) OS=Tetraselmis sp. GSL018 GN=PRP43 PE=4 SV=1 - [A0A061SDW4_9CHLO]	0	1.57	14	1	1	1	0.937	1		1.064	1		0.811	1		0.929	1		0.944	1		1.066	1		0.855	1		0.97	1		509	56.8	6.19
A0A0D6R0K4	Uncharacterized protein OS=Araucaria cunninghamii PE=4 SV=1 - [A0A0D6R0K4_ARACU]	0	6.69	1	1	1	7	1.027	7	5.6	1.277	7	6	1.181	7	9.9	1.431	7	10.8	1.127	7	9.7	1.419	7	8.4	0.984	7	12.5	1.2	7	6.8	239	25.5	9.77
A0A150FU37	Uncharacterized protein OS=Gonium pectorale GN=GPECTOR_766g934 PE=3 SV=1 - [A0A150FU37_GONPE]	0	1.88	1	1	1	1	0.907	1		0.942	1		1.165	1		1.22	1		0.963	1		0.994	1		1.033	1		1.072	1		479	52.8	8.24
D8TQZ1	Putative uncharacterized protein OS=Volvox carteri f. nagariensis GN=VOLCADRAFT_104059 PE=4 SV=1 - [D8TQZ1_VOLCA]	0	2.79	2	1	1	1	1.058	1		0.985	1		0.955	1		0.896	1		1.178	1		1.089	1		0.954	1		0.887	1		287	31.6	9.42
E1ZD64	Putative uncharacterized protein (Fragment) OS=Chlorella variabilis GN=CHLNCDRAFT_22470 PE=4 SV=1 - [E1ZD64_CHLVA]	0	7.89	59	1	1	1	1.037	1		0.85	1		1.385	1		1.144	1		1.122	1		0.913	1		0.97	1		0.794	1		114	13.3	8.48
A0A150GRH6	Starch synthase, chloroplastic/amyloplastic OS=Gonium pectorale GN=GPECTOR_9g438 PE=3 SV=1 - [A0A150GRH6_GONPE]	0	4.64	31	2	2	2	1.283	1		1.21	1		1.032	1		0.982	1		1.045	1		0.979	1		1.183	1		1.115	1		453	49.1	6.32
A9T735	Serine hydroxymethyltransferase (Fragment) OS=Physcomitrella patens subsp. patens GN=PHYPADRAFT_141291 PE=3 SV=1 - [A9T735_PHYPA]	0	1.96	4	1	1	1	1.094	1		0.959	1		1.021	1		0.902	1		1.042	1		0.907	1		0.974	1		0.853	1		460	50.3	6.98
D8SHI4	Putative uncharacterized protein OS=Selaginella moellendorffii GN=SELMODRAFT_179776 PE=3 SV=1 - [D8SHI4_SELML]	0	0.98	2	1	1	3	0.977	2	8.6	0.908	2	4.1	1.153	2	7.4	1.08	2	2.9	1.048	2	0.5	0.967	2	3.9	1.02	2	1.5	0.946	2	2.9	1021	112.7	5.12
S8CVF1	Uncharacterized protein (Fragment) OS=Genlisea aurea GN=M569_03975 PE=4 SV=1 - [S8CVF1_9LAMI]	0	1.41	1	1	1	1	0.931	1		1.016	1		0.861	1		0.946	1		1.199	1		1.299	1		0.972	1		1.059	1		566	64.9	6.19
A0A0V0J0K6	Uncharacterized protein OS=Solanum chacoense PE=4 SV=1 - [A0A0V0J0K6_SOLCH]	0	1.3	1	1	1	1	0.897	1		0.939	1		0.698	1		0.737	1		0.841	1		0.875	1		0.749	1		0.783	1		1075	117.3	6.55
A9RWP6	Predicted protein OS=Physcomitrella patens subsp. patens GN=PHYPADRAFT_161451 PE=4 SV=1 - [A9RWP6_PHYPA]	0	0.93	1	1	1	1	0.818	1		1.026	1		4.612	1		5.831	1		0.89	1		1.109	1		0.734	1		0.92	1		1285	143.4	5.14
D8UCM9	Putative uncharacterized protein (Fragment) OS=Volvox carteri f. nagariensis GN=VOLCADRAFT_42287 PE=4 SV=1 - [D8UCM9_VOLCA]	0	2.19	3	1	1	1	1.034	1		1.214	1		1.026	1		1.214	1		1.018	1		1.187	1		0.84	1		0.984	1		411	44.7	6.86
G3FCQ5	Ribulose-1,5-bisphosphate carboxylase/oxygenase large subunit (Fragment) OS=Cloniophora capitellata PE=4 SV=1 - [G3FCQ5_9CHLO]	0	77.27	592	1	1	1	1.097	1		1.054	1		0.787	1		0.762	1		0.817	1		0.78	1		1.019	1		0.978	1		22	2.5	4.28
A0A0D2L8Q4	Oligopeptidase B OS=Monoraphidium neglectum GN=MNEG_4759 PE=4 SV=1 - [A0A0D2L8Q4_9CHLO]	0	2	68	1	2	2	0.88	1		1.038	1		1.116	1		1.327	1		1.015	1		1.19	1		0.84	1		0.989	1		802	88.8	8.79
A9NQE3	Putative uncharacterized protein OS=Picea sitchensis PE=2 SV=1 - [A9NQE3_PICSI]	0	9.47	1	1	1	3	0.865	3	2.1	0.988	3	0.9	1.11	3	13	1.298	3	7.8	0.932	3	35.9	1.074	3	39.3	1.169	3	13	1.284	3	7.8	264	28.5	5.73
K3Y8R9	Uncharacterized protein OS=Setaria italica GN=SETIT_010611mg PE=4 SV=1 - [K3Y8R9_SETIT]	0	2.5	2	1	1	1	0.799	1		0.802	1		0.917	1		0.927	1		0.802	1		0.799	1		0.856	1		0.857	1		320	33.2	7.31
D8SZZ5	Alpha-1,4 glucan phosphorylase OS=Selaginella moellendorffii GN=PHS1 PE=3 SV=1 - [D8SZZ5_SELML]	0	1.52	2	1	1	1	1.112	1		1.114	1		0.889	1		0.898	1		1.194	1		1.188	1		1.137	1		1.137	1		857	96.9	7.4
R7WCP8	Uncharacterized protein OS=Aegilops tauschii GN=F775_28480 PE=4 SV=1 - [R7WCP8_AEGTA]	0	6.9	43	1	1	1	1.133	1		0.897	1		1.064	1		0.849	1		0.961	1		0.756	1		1.17	1		0.925	1		116	11.9	10.61
E1ZPA0	Putative uncharacterized protein OS=Chlorella variabilis GN=CHLNCDRAFT_139064 PE=4 SV=1 - [E1ZPA0_CHLVA]	0	2.65	1	1	1	2	1.036	2	8.3	1	2	16.2	1.23	2	13.6	1.196	2	5.8	1.108	2	5.7	1.062	2	13.5	1.171	2	22.7	1.128	2	30.8	1206	116.2	9
A0A087SHN1	Translation initiation factor IF-2 OS=Auxenochlorella protothecoides GN=F751_3915 PE=4 SV=1 - [A0A087SHN1_AUXPR]	0	1.25	1	1	1	2	0.911	2	15.4	0.904	2	19	1.544	2	59.6	1.545	2	55.3	0.843	2	14.5	0.832	2	18.1	0.975	2	39.6	0.966	2	43.5	641	67.4	8.5
A0A0D2MLL9	Protochlorophyllide reductase OS=Monoraphidium neglectum GN=MNEG_12253 PE=4 SV=1 - [A0A0D2MLL9_9CHLO]	0	2.6	3	1	1	2	0.987	2	16	0.945	2	7.8	1.085	2	14.6	1.047	2	6.3	0.988	2	15.3	0.939	2	7.1	0.892	2	15.5	0.853	2	7.2	308	31.8	9.44
A0A0V0HY87	Casein kinase II subunit beta OS=Solanum chacoense PE=3 SV=1 - [A0A0V0HY87_SOLCH]	0	2.87	71	1	1	2																									279	31.6	5.77
A0A0D5ZBJ5	Trehalose-6-phosphate synthase OS=Dunaliella viridis PE=2 SV=1 - [A0A0D5ZBJ5_9CHLO]	0	2.26	9	2	2	2	0.98	2	1.3	1.138	2	6.4	1.274	2	16.2	1.493	2	11.1	1.114	2	7.9	1.286	2	13	0.954	2	9.7	1.107	2	4.7	930	103.4	7.03
A0A078IAJ9	BnaAnng09520D protein OS=Brassica napus GN=BnaAnng09520D PE=4 SV=1 - [A0A078IAJ9_BRANA]	0	3.71	47	2	2	2	0.926	2	2.9	0.98	2	8.7	1.094	2	11.6	1.166	2	0	0.948	2	26.6	0.996	2	39.1	0.969	2	27.7	1.023	2	40.2	350	38.4	7.08
A0A061R6P8	6-phosphofructokinase (Fragment) OS=Tetraselmis sp. GSL018 GN=PFK PE=4 SV=1 - [A0A061R6P8_9CHLO]	0	5.34	562	2	2	5	0.891	3	6.9	0.811	3	1.1	0.951	3	11.9	0.833	3	10.8	0.727	3	31.4	0.627	3	25.2	1.228	3	0.7	1.071	3	19.8	412	43.7	6.38
A0A151S2I9	Uncharacterized protein OS=Cajanus cajan GN=KK1_029314 PE=3 SV=1 - [A0A151S2I9_CAJCA]	0	5.97	170	1	1	1																									268	30	9.13
A0A068TNY9	Uncharacterized protein OS=Coffea canephora GN=GSCOC_T00015052001 PE=4 SV=1 - [A0A068TNY9_COFCA]	0	7.21	20	1	1	4																									111	11.3	8.98
A0A0J8E882	Uncharacterized protein OS=Beta vulgaris subsp. vulgaris GN=BVRB_2g045680 PE=4 SV=1 - [A0A0J8E882_BETVU]	0	2.12	19	1	1	1	1.082	1		0.864	1		1.104	1		0.889	1		1	1		0.794	1		1.215	1		0.969	1		378	42.1	7.33
A0A150GTA8	Uncharacterized protein OS=Gonium pectorale GN=GPECTOR_8g80 PE=4 SV=1 - [A0A150GTA8_GONPE]	0	7.28	4	2	2	8	3.592	8	30.9	2.15	8	15.6	1.217	8	18.3	0.761	8	23	1.103	8	15.9	0.614	8	16.9	1.84	8	48.1	1.277	8	38.3	261	29.1	10.35
M0RKG0	Uncharacterized protein OS=Musa acuminata subsp. malaccensis PE=4 SV=1 - [M0RKG0_MUSAM]	0	2.54	1	1	1	3	1.119	3	15.3	1.113	3	10.4	1.155	3	11.1	1.075	3	3.2	1.08	3	7.3	1.018	3	7	1.076	3	2.9	1.011	3	2.2	355	38.4	8.31
A0A068V7A5	Uncharacterized protein OS=Coffea canephora GN=GSCOC_T00018947001 PE=4 SV=1 - [A0A068V7A5_COFCA]	0	1.38	1	1	1	1	1.118	1		1.07	1		1.211	1		1.168	1		1.148	1		1.091	1		1	1		0.955	1		798	88.5	7.9
Q9ATG6	Protoporphyrinogen oxidase OS=Polytomella sp. Pringsheim 198.80 PE=2 SV=1 - [Q9ATG6_9CHLO]	0	2.77	1	1	1	2	0.868	2	16.1	1.058	2	16	0.942	2	3.1	1.158	2	3	1.02	2	16.4	1.236	2	16.3	1.039	2	12	1.264	2	11.9	577	62	8.85
K8ERR7	Threonyl-tRNA synthetase OS=Bathycoccus prasinos GN=Bathy02g04570 PE=3 SV=1 - [K8ERR7_9CHLO]	0	1.68	2	1	1	2	1.004	2	4.5	1.179	2	21.1	1.154	2	5.7	1.366	2	19.8	1.061	2	10.5	1.238	2	14.9	1.232	2	2.7	1.444	2	22.9	715	82.8	5.82
A0A061S4D0	Uncharacterized protein OS=Tetraselmis sp. GSL018 GN=TSPGSL018_16845 PE=4 SV=1 - [A0A061S4D0_9CHLO]	0	6.25	10	1	1	1	0.897	1		0.908	1		1.068	1		1.091	1		0.971	1		0.977	1		0.849	1		0.858	1		160	17.5	8.37
D8QZV6	Putative uncharacterized protein (Fragment) OS=Selaginella moellendorffii GN=SELMODRAFT_28777 PE=3 SV=1 - [D8QZV6_SELML]	0	6.56	4	1	1	1	0.883	1		0.893	1		0.835	1		0.851	1		1.061	1		1.065	1		0.994	1		1.003	1		122	12.9	4.77
A0A150GTJ5	Uncharacterized protein OS=Gonium pectorale GN=GPECTOR_8g368 PE=4 SV=1 - [A0A150GTJ5_GONPE]	0	9.19	1	1	1	1	0.901	1		0.803	1		1.362	1		1.225	1		1.064	1		0.942	1		1.31	1		1.167	1		370	39.8	9.28
A0A0D2N221	Naphthoate synthase OS=Monoraphidium neglectum GN=MNEG_7688 PE=3 SV=1 - [A0A0D2N221_9CHLO]	0	9.62	6	1	1	1	0.98	1		0.858	1		1.156	1		1.02	1		1.098	1		0.954	1		0.978	1		0.854	1		156	16.4	7.34
M0UEP0	Uncharacterized protein OS=Hordeum vulgare var. distichum PE=3 SV=1 - [M0UEP0_HORVD]	0	5.61	115	1	1	1	0.795	1		0.939	1		0.716	1		0.853	1		0.788	1		0.925	1		0.9	1		1.062	1		214	23.9	8.34
A4RWB5	Uncharacterized protein OS=Ostreococcus lucimarinus (strain CCE9901) GN=OSTLU_15111 PE=4 SV=1 - [A4RWB5_OSTLU]	0	2.43	12	1	1	1	1.09	1		0.926	1		1.315	1		1.126	1		1.271	1		1.072	1		1.192	1		1.011	1		329	36.9	5.59
K8EM44	Serine hydroxymethyltransferase OS=Bathycoccus prasinos GN=Bathy12g01640 PE=3 SV=1 - [K8EM44_9CHLO]	0	4.03	1	1	1	1	0.929	1		1.047	1		1.319	1		1.497	1		1.144	1		1.28	1		1.039	1		1.168	1		521	57.7	8.48
A0A061S560	Glutamate synthase (NADPH/NADH) (Fragment) OS=Tetraselmis sp. GSL018 GN=GLT1 PE=4 SV=1 - [A0A061S560_9CHLO]	0	2.99	2	2	2	2	0.816	2	3.2	1.016	2	8.4	0.867	2	24.9	1.088	2	13	0.756	2	18	0.934	2	30.1	0.802	2	12.8	0.997	2	24.8	937	102.5	5.99
A9RQ00	Predicted protein OS=Physcomitrella patens subsp. patens GN=PHYPADRAFT_160322 PE=4 SV=1 - [A9RQ00_PHYPA]	0	1.55	1	1	1	2	0.766	2	12.7	0.966	2	7.8	0.841	2	10.1	1.069	2	15	0.88	2	2.1	1.103	2	6.9	0.76	2	0.9	0.958	2	5.7	647	70.6	6.39
S8CEV6	Uncharacterized protein (Fragment) OS=Genlisea aurea GN=M569_11740 PE=3 SV=1 - [S8CEV6_9LAMI]	0	2.54	1	1	1	1	0.997	1		0.846	1		1.024	1		0.876	1		0.917	1		0.773	1		0.889	1		0.753	1		354	38.3	6.44
A0A0D2JUZ4	Uncharacterized protein OS=Monoraphidium neglectum GN=MNEG_5321 PE=4 SV=1 - [A0A0D2JUZ4_9CHLO]	0	3.95	1	1	1	1	0.98	1		1.193	1		1.059	1		1.298	1		1.002	1		1.211	1		0.922	1		1.12	1		228	24	5.66
C1ML44	Duf667-containing protein OS=Micromonas pusilla (strain CCMP1545) GN=DUF667 PE=4 SV=1 - [C1ML44_MICPC]	0	10.58	10	2	2	2	1.073	2	6.6	1.21	2	8.7	1.166	2	8.5	1.326	2	6.4	1.203	2	3.8	1.348	2	5.9	0.874	2	29.5	0.984	2	27.3	189	22.2	9.66
A0A0K9PZ91	Uncharacterized protein OS=Zostera marina GN=ZOSMA_12G00690 PE=4 SV=1 - [A0A0K9PZ91_ZOSMR]	0	0.87	1	1	1	1	0.896	1		0.979	1		0.831	1		0.915	1		0.923	1		1.002	1		1.002	1		1.093	1		1037	119.1	7.44
A0A0L9T9I7	Uncharacterized protein OS=Phaseolus angularis GN=LR48_Vigan406s008500 PE=3 SV=1 - [A0A0L9T9I7_PHAAN]	0	2.16	3	1	1	2	0.98	2	14.4	0.692	2	28.1	1.028	2	2.2	0.732	2	11.1	0.966	2	11.2	0.678	2	24.8	0.887	2	8.1	0.626	2	21.6	464	50.3	6.32
D7KUW3	Putative uncharacterized protein (Fragment) OS=Arabidopsis lyrata subsp. lyrata GN=ARALYDRAFT_475786 PE=3 SV=1 - [D7KUW3_ARALL]	0	1.9	2	1	1	1	1.884	1		1.198	1		1.661	1		1.065	1		1.585	1		1.001	1		1.652	1		1.049	1		579	64.8	6.77
K4AMW2	Phospho-2-dehydro-3-deoxyheptonate aldolase OS=Setaria italica GN=SETIT_040258mg PE=3 SV=1 - [K4AMW2_SETIT]	0	2.58	1	1	1	3	1.4	3	8	1.054	3	21	1.671	3	21.1	1.201	3	2.3	1.539	3	21.1	1.255	3	9.1	1.554	3	6.1	1.153	3	11.1	503	56	8.44
A0A166EM04	Uncharacterized protein OS=Daucus carota subsp. sativus GN=DCAR_007583 PE=4 SV=1 - [A0A166EM04_DAUCA]	0	1.78	1	1	1	1																									1013	113.6	8.32
A0A087SC67	Presequence protease 2, chloroplastic/mitochondrial OS=Auxenochlorella protothecoides GN=F751_1017 PE=3 SV=1 - [A0A087SC67_AUXPR]	0	2.72	107	1	2	3	1.14	1		1.259	1		0.786	1		0.875	1		1.021	1		1.12	1		1.358	1		1.498	1		957	105.7	5.3
A0A0D2L3Z0	Glutamate synthase (NADPH/NADH) OS=Monoraphidium neglectum GN=MNEG_6059 PE=4 SV=1 - [A0A0D2L3Z0_9CHLO]	0	2.11	1	1	1	1	1.065	1		0.983	1		0.571	1		0.532	1		0.575	1		0.527	1		0.894	1		0.824	1		710	77.5	6.44
I0Z595	Magnesium-chelatase subunit OS=Coccomyxa subellipsoidea C-169 GN=COCSUDRAFT_35407 PE=4 SV=1 - [I0Z595_9CHLO]	0	2.37	1	1	1	1	1.02	1		1.033	1		0.797	1		0.814	1		0.972	1		0.979	1		1.104	1		1.117	1		380	40.9	5.57
A0A068UCV9	Uncharacterized protein OS=Coffea canephora GN=GSCOC_T00020545001 PE=3 SV=1 - [A0A068UCV9_COFCA]	0	1.52	2	1	1	1	1.175	1		1.098	1		1.267	1		1.194	1		0.995	1		0.923	1		1.059	1		0.988	1		527	60.9	6.42
B9T2F4	Transcription factor, putative OS=Ricinus communis GN=RCOM_0834700 PE=4 SV=1 - [B9T2F4_RICCO]	0	0.89	1	1	1	1	0.857	1		1.091	1		0.805	1		1.034	1		0.908	1		1.148	1		0.914	1		1.163	1		902	101.3	5.58
A0A061R6A1	Zeta-carotene desaturase OS=Tetraselmis sp. GSL018 GN=CRTQ PE=3 SV=1 - [A0A061R6A1_9CHLO]	0	1.53	5	1	1	2																									590	64.5	8.48
T1MSF3	Uncharacterized protein OS=Triticum urartu PE=4 SV=1 - [T1MSF3_TRIUA]	0	15.25	152	1	1	1	1.186	1		1.043	1		0.666	1		0.59	1		0.748	1		0.653	1		0.947	1		0.831	1		59	6.9	10.26
A6XGU6	3-isopropylmalate dehydratase (Fragment) OS=Polytomella parva PE=2 SV=1 - [A6XGU6_9CHLO]	0	4.95	2	1	1	3	1.113	3	2.9	0.906	3	4.4	1.3	3	6.3	1.053	3	1	1.208	3	0.8	0.978	3	4.3	1.26	3	9.8	0.968	3	19.7	182	19.9	5.66
A0A0E0AMB2	Histone H2A OS=Oryza glumipatula PE=3 SV=1 - [A0A0E0AMB2_9ORYZ]	0	7.53	732	1	2	6	1.04	2	7	0.906	2	8.2	0.782	2	1.1	0.687	2	2.3	1.004	2	0.9	0.868	2	0.2	1.057	2	5.5	0.919	2	6.7	292	31.6	9.74
A0A0D2IX70	Fe-S oxidoreductase OS=Monoraphidium neglectum GN=MNEG_15406 PE=4 SV=1 - [A0A0D2IX70_9CHLO]	0	2.45	1	1	1	3	1.045	3	0.6	0.983	3	3.7	1.037	3	0.3	0.984	3	0.9	0.947	3	6.6	0.885	3	7.2	0.924	3	15.7	0.865	3	23.9	326	35.2	8.51
I0Z8I4	Chaperone DnaJ OS=Coccomyxa subellipsoidea C-169 GN=COCSUDRAFT_21987 PE=3 SV=1 - [I0Z8I4_9CHLO]	0	1.7	1	1	1	1	0.544	1		0.944	1		0.381	1		0.666	1		0.31	1		0.534	1		0.519	1		0.899	1		470	49.5	9.32
U5LNH5	Nucleoside-diphosphate kinase (Fragment) OS=Populus pruinosa GN=NDPK PE=4 SV=1 - [U5LNH5_9ROSI]	0	16.98	10	1	1	2	1.162	2	10.3	1.071	2	11.9	1.158	2	6.1	1.076	2	7.7	1.112	2	7.8	1.018	2	9.3	0.976	2	4.2	0.898	2	5.8	53	5.9	4.81
A0A061S366	Mitogen-activated protein kinase OS=Tetraselmis sp. GSL018 GN=ERK1_2 PE=3 SV=1 - [A0A061S366_9CHLO]	0	2.62	7	1	1	1	1.072	1		0.97	1		1.286	1		1.173	1		0.976	1		0.877	1		0.957	1		0.865	1		382	43.8	5.9
A0A0D2M114	Lactoylglutathione lyase OS=Monoraphidium neglectum GN=MNEG_10597 PE=3 SV=1 - [A0A0D2M114_9CHLO]	0	4.1	1	1	1	1	1.113	1		0.956	1		1.14	1		0.988	1		1.023	1		0.873	1		0.978	1		0.839	1		195	21.6	5.3
A0A0D2JMQ9	Cysteine synthase OS=Monoraphidium neglectum GN=MNEG_7491 PE=3 SV=1 - [A0A0D2JMQ9_9CHLO]	0	3.66	1	1	1	6	0.983	6	5.6	1.024	6	7.6	1.15	6	15.6	1.242	6	7.6	0.969	6	6.2	0.987	6	11.9	0.879	6	7.3	0.955	6	13.3	328	34.9	7.77
J7MB55	Peptidyl-prolyl cis-trans isomerase OS=Polytomella sp. Pringsheim 198.80 GN=cyn-1 PE=2 SV=1 - [J7MB55_9CHLO]	0	5.88	1	1	1	1	0.936	1		1.045	1		0.966	1		1.089	1		0.943	1		1.046	1		0.798	1		0.89	1		204	22	9.41
A0A0L9U0K2	Reticulon-like protein OS=Phaseolus angularis GN=LR48_Vigan02g244100 PE=4 SV=1 - [A0A0L9U0K2_PHAAN]	0	3.77	2	1	1	1	1.067	1		0.931	1		0.841	1		0.74	1		1.053	1		0.912	1		1.066	1		0.929	1		212	24.7	9.5
A0A150GJ61	Uncharacterized protein OS=Gonium pectorale GN=GPECTOR_19g292 PE=4 SV=1 - [A0A150GJ61_GONPE]	0	0.67	2	1	1	1	1.043	1		0.995	1		1.003	1		0.965	1		0.992	1		0.94	1		0.88	1		0.838	1		1338	140.4	5.83
A3EWK5	NADH dehydrogenase subunit 7 (Fragment) OS=Haplomitrium mnioides GN=nad7 PE=4 SV=1 - [A3EWK5_9MARC]	0	3.61	36	1	1	5	1.117	5	4.4	1.195	5	1.7	1.115	5	12.6	1.211	5	15.6	0.987	5	1.9	1.065	5	13.1	0.857	5	23.4	1.017	5	13.3	305	34.7	6.92
C1MTW8	Proteasome subunit alpha type OS=Micromonas pusilla (strain CCMP1545) GN=MICPUCDRAFT_49613 PE=3 SV=1 - [C1MTW8_MICPC]	0	8.03	118	2	2	2	1.043	2	10.1	1.005	2	0.2	0.962	2	7.3	0.934	2	2.6	0.995	2	14.1	0.952	2	4.2	0.918	2	6.5	0.882	2	3.4	249	27.6	6.54
D8TYT8	Putative uncharacterized protein OS=Volvox carteri f. nagariensis GN=VOLCADRAFT_92181 PE=4 SV=1 - [D8TYT8_VOLCA]	0	3.03	1	1	1	1	0.985	1		0.954	1		1.053	1		1.029	1		1.037	1		0.998	1		1.086	1		1.051	1		264	28.9	9.38
A0A0D2JI00	Uncharacterized protein (Fragment) OS=Monoraphidium neglectum GN=MNEG_8977 PE=4 SV=1 - [A0A0D2JI00_9CHLO]	0	17.31	3	1	1	1	1.007	1		0.491	1		1.262	1		0.621	1		1.054	1		0.511	1		1.022	1		0.498	1		52	5.9	9.73
A0A0C9QU67	TSA: Wollemia nobilis Ref_Wollemi_Transcript_9483_2160 transcribed RNA sequence OS=Wollemia nobilis PE=3 SV=1 - [A0A0C9QU67_9SPER]	0	3.04	1	1	1	1	0.89	1		0.893	1		1.122	1		1.135	1		0.913	1		0.911	1		1.058	1		1.061	1		494	53.7	7.03
A0A150GNA0	Uncharacterized protein OS=Gonium pectorale GN=GPECTOR_13g758 PE=4 SV=1 - [A0A150GNA0_GONPE]	0	1.08	1	1	1	1	0.814	1		0.948	1		0.734	1		0.862	1		0.846	1		0.98	1		0.714	1		0.831	1		738	78.2	8.46
E1Z9Q6	Putative uncharacterized protein (Fragment) OS=Chlorella variabilis GN=CHLNCDRAFT_30464 PE=4 SV=1 - [E1Z9Q6_CHLVA]	0	6.67	5	1	1	2																									135	15.6	10.59
A0A150G8C3	Uncharacterized protein OS=Gonium pectorale GN=GPECTOR_47g374 PE=3 SV=1 - [A0A150G8C3_GONPE]	0	2.17	1	1	1	1	0.838	1		1.06	1		1.143	1		1.458	1		0.882	1		1.109	1		1.061	1		1.341	1		553	57.5	6.76
A0A059LL28	Zinc carboxypeptidase (Fragment) OS=Helicosporidium sp. ATCC 50920 GN=H632_c927p0 PE=4 SV=1 - [A0A059LL28_9CHLO]	0	3.61	2	1	1	1	1.052	1		0.997	1		0.919	1		0.878	1		0.893	1		0.84	1		1.889	1		1.788	1		277	30	7.2
A0A0E0J410	Uncharacterized protein OS=Oryza nivara PE=4 SV=1 - [A0A0E0J410_ORYNI]	0	1.89	3	1	1	21	0.976	13	14.1	0.991	13	8.9	0.79	13	15.1	0.774	13	11.3	0.91	13	27.1	1.021	13	13.7	1.097	13	18.1	1.177	13	19.7	1006	113.3	8.25
R7WCL4	Uncharacterized protein OS=Aegilops tauschii GN=F775_21188 PE=4 SV=1 - [R7WCL4_AEGTA]	0	1.76	1	1	1	2	1.655	2	1.9	1.457	2	10.6	1.107	2	13.2	0.982	2	4.5	0.806	2	21.9	0.705	2	13	1.004	2	21.5	0.883	2	12.6	454	49.4	6.64
I0Z9Z0	PEPCase 1 OS=Coccomyxa subellipsoidea C-169 GN=COCSUDRAFT_52173 PE=3 SV=1 - [I0Z9Z0_9CHLO]	0	1.46	1	1	1	1	1.049	1		0.881	1		0.621	1		0.526	1		0.811	1		0.677	1		0.928	1		0.779	1		959	108.6	6.55
A0A150H285	Uncharacterized protein OS=Gonium pectorale GN=GPECTOR_2g1499 PE=3 SV=1 - [A0A150H285_GONPE]	0	3.16	3	1	1	2	0.999	2	11	1.119	2	10.3	0.912	2	3	1.029	2	2.4	1.072	2	8.3	1.192	2	7.7	1.128	2	4.5	1.262	2	3.9	348	37.1	6.57
I3SV45	Uncharacterized protein OS=Medicago truncatula PE=2 SV=1 - [I3SV45_MEDTR]	0	11	2	1	1	2	0.713	2	42.4	0.739	2	9.8	0.989	2	11.5	1.033	2	19.5	0.758	2	65.6	0.78	2	29.6	0.851	2	67.4	0.88	2	31.1	100	11.3	8.72
D8TWQ8	Component of cytosolic 80S ribosome and 60S large subunit OS=Volvox carteri f. nagariensis GN=rpl7 PE=4 SV=1 - [D8TWQ8_VOLCA]	0	3.35	2	1	1	1	1.508	1		1.052	1		1.062	1		0.746	1		1.144	1		0.793	1		1.463	1		1.019	1		239	27.4	10.24
V7C4R5	Uncharacterized protein OS=Phaseolus vulgaris GN=PHAVU_004G124700g PE=3 SV=1 - [V7C4R5_PHAVU]	0	1.57	1	1	1	1	1.15	1		1.026	1		0.835	1		0.751	1		1.127	1		0.999	1		0.91	1		0.811	1		508	58.4	7.81
A0A0D2JH92	Uncharacterized protein OS=Monoraphidium neglectum GN=MNEG_9227 PE=4 SV=1 - [A0A0D2JH92_9CHLO]	0	3.66	1	1	1	4	1.094	4	13.6	1.054	4	2.9	1.104	4	67.8	0.983	4	75.9	0.995	4	19.8	0.988	4	21.6	0.963	4	9	0.966	4	10.2	273	27.9	4.65
A0A0D2J3N2	Putative small nuclear ribonucleoprotein F OS=Monoraphidium neglectum GN=MNEG_13415 PE=3 SV=1 - [A0A0D2J3N2_9CHLO]	0	9.64	5	1	1	1	1.127	1		0.921	1		1.074	1		0.885	1		1.005	1		0.816	1		0.872	1		0.712	1		83	9.2	4.78
A0A087SIF3	Sterol-4-alpha-carboxylate 3-dehydrogenase, decarboxylating OS=Auxenochlorella protothecoides GN=F751_0534 PE=3 SV=1 - [A0A087SIF3_AUXPR]	0	2.62	1	1	1	1	0.903	1		0.813	1		1.003	1		0.909	1		0.822	1		0.735	1		0.874	1		0.785	1		344	37.2	9.36
F2DSA4	Predicted protein OS=Hordeum vulgare var. distichum PE=2 SV=1 - [F2DSA4_HORVD]	0	2.44	1	1	1	2																									697	76.5	6.3
D8R6D5	Putative uncharacterized protein OS=Selaginella moellendorffii GN=SELMODRAFT_168287 PE=3 SV=1 - [D8R6D5_SELML]	0	5.19	5	2	2	4	0.876	4	18.3	0.993	4	17.7	0.946	4	23.4	1.092	4	16.4	1.003	4	29.1	1.174	4	6	1.045	4	5.1	1.154	4	11.2	636	67.8	5.58
A0A060ID14	Cyclophilin (Fragment) OS=Panax ginseng GN=CYP PE=2 SV=1 - [A0A060ID14_PANGI]	0	9.52	47	1	1	2	0.946	2	1.1	1.103	2	0.9	0.828	2	0.5	0.973	2	0.8	0.928	2	4.6	1.075	2	4.9	0.723	2	9.5	0.842	2	9.7	84	9	9.92
A4RZZ1	Uncharacterized protein OS=Ostreococcus lucimarinus (strain CCE9901) GN=OSTLU_16077 PE=3 SV=1 - [A4RZZ1_OSTLU]	0	3.41	4	1	1	1	1.219	1		0.752	1		1.179	1		0.734	1		1	1		0.613	1		1.099	1		0.677	1		293	31.3	5.95
Q9FQU8	Phytochrome B (Fragment) OS=Celastrus scandens GN=PHYB PE=4 SV=1 - [Q9FQU8_CELSC]	0	3.85	3	1	1	1	1.316	1		1.164	1		1.455	1		1.298	1		1.118	1		0.983	1		1.868	1		1.651	1		364	40.4	6.98
M1EVQ1	Ribosomal protein L10a (Fragment) OS=uncultured Trebouxia photobiont GN=rpl10a PE=4 SV=1 - [M1EVQ1_9CHLO]	0	18.6	251	1	1	2																									43	4.6	9.88
A0A150GEL2	Uncharacterized protein OS=Gonium pectorale GN=GPECTOR_29g42 PE=4 SV=1 - [A0A150GEL2_GONPE]	0	1.8	3	1	1	2	0.912	2	11.9	0.946	2	3.1	1.439	2	9	1.504	2	0.3	1.158	2	11.5	1.193	2	2.8	1.075	2	1.6	1.114	2	7.1	555	61.5	5.33
I1Q5R0	Uncharacterized protein OS=Oryza glaberrima PE=4 SV=1 - [I1Q5R0_ORYGL]	0	6.77	5	1	1	1	1.326	1		1.141	1		1.317	1		1.143	1		1.06	1		0.907	1		0.863	1		0.742	1		192	20.9	12.13
A0A0D2M673	Translation initiation factor eIF-3 subunit 1 OS=Monoraphidium neglectum GN=MNEG_11263 PE=4 SV=1 - [A0A0D2M673_9CHLO]	0	3.93	1	1	1	1	1.073	1		0.91	1		0.893	1		0.764	1		0.819	1		0.69	1		0.877	1		0.743	1		229	24.9	4.83
A0A151UGF2	PHD finger protein At5g26210 family (Fragment) OS=Cajanus cajan GN=KK1_048308 PE=4 SV=1 - [A0A151UGF2_CAJCA]	0	11.69	1	1	1	1	0.874	1		0.787	1		1.094	1		0.993	1		0.899	1		0.804	1		0.879	1		0.79	1		77	9.1	4.7
A3RG92	AKT1-like K+ channel LilKT1 OS=Lilium longiflorum PE=2 SV=1 - [A3RG92_LILLO]	0	0.93	1	1	1	1	0.949	1		1.084	1		0.634	1		0.73	1		0.653	1		0.741	1		0.637	1		0.727	1		862	97	7.56
U5D0J0	Uncharacterized protein OS=Amborella trichopoda GN=AMTR_s00039p00083280 PE=4 SV=1 - [U5D0J0_AMBTC]	0	3.51	53	1	2	3	1.156	1		0.978	1		1.006	1		0.858	1		1.145	1		0.962	1		1.1	1		0.929	1		513	56	7.12
A0A059LEW7	Inorganic pyrophosphatase (Fragment) OS=Helicosporidium sp. ATCC 50920 GN=H632_c3191p0 PE=3 SV=1 - [A0A059LEW7_9CHLO]	0	7.5	7	1	1	1	1.087	1		0.945	1		0.814	1		0.713	1		1.002	1		0.866	1		1.015	1		0.881	1		160	18.9	5.68
A0A0D9XP86	Uncharacterized protein OS=Leersia perrieri PE=4 SV=1 - [A0A0D9XP86_9ORYZ]	0	3.43	1	1	1	1	0.884	1		0.686	1		1.082	1		0.846	1		1.985	1		1.53	1		1.307	1		1.012	1		846	90.2	6.67
A0A0D2J492	Putative oxidoreductase OS=Monoraphidium neglectum GN=MNEG_13234 PE=4 SV=1 - [A0A0D2J492_9CHLO]	0	9.68	6	1	1	3																									93	10.1	5.45
A0A075DVZ4	Cytochrome b6 OS=Paris verticillata GN=petB PE=3 SV=1 - [A0A075DVZ4_9LILI]	0	9.77	213	1	2	6	0.915	2	29.9	0.948	2	38	1.018	2	5.4	1.063	2	12.9	0.824	2	13.2	0.848	2	20.8	1.114	2	7.4	1.152	2	14.9	215	24.2	9.03
M4CV15	Uncharacterized protein OS=Brassica rapa subsp. pekinensis PE=4 SV=1 - [M4CV15_BRARP]	0	1.98	3	1	1	1	0.893	1		0.854	1		0.758	1		0.731	1		0.846	1		0.804	1		0.825	1		0.788	1		454	52.4	9.51
Q0P3H6	NADH dehydrogenase subunit 7 OS=Ostreococcus tauri GN=OtMtg00150 PE=3 SV=1 - [Q0P3H6_OSTTA]	0	2.79	4	1	1	1	1.128	1		1.185	1		1.44	1		1.525	1		1.291	1		1.347	1		0.863	1		0.905	1		394	45	6.83
A0A067K003	Uncharacterized protein OS=Jatropha curcas GN=JCGZ_19269 PE=4 SV=1 - [A0A067K003_JATCU]	0	1.41	1	1	1	1	1.222	1		1.106	1		1.196	1		1.092	1		1.13	1		1.016	1		1.061	1		0.959	1		566	64.9	5
A0A059C6D5	Uncharacterized protein OS=Eucalyptus grandis GN=EUGRSUZ_E02498 PE=4 SV=1 - [A0A059C6D5_EUCGR]	0	2.19	1	1	1	1	0.911	1		1.021	1		1.171	1		1.324	1		1.012	1		1.127	1		0.817	1		0.915	1		594	65.6	7.75
A0A150GGK9	Uncharacterized protein OS=Gonium pectorale GN=GPECTOR_24g246 PE=4 SV=1 - [A0A150GGK9_GONPE]	0	4.32	1	1	1	4	0.929	2	28.6	0.883	2	31.4	1.246	2	9.5	1.193	2	12.1	0.947	2	19.8	0.894	2	22.5	1.086	2	23.3	1.03	2	26	301	32.7	6.3
D8TW10	Pyruvate dehydrogenase E1 component subunit alpha OS=Volvox carteri f. nagariensis GN=VOLCADRAFT_104783 PE=4 SV=1 - [D8TW10_VOLCA]	0	5.1	6	2	2	4	0.854	4	7.4	0.924	4	9.3	1.148	4	8.8	1.165	4	9.6	0.98	4	11	1.069	4	5.3	1.027	4	23.2	1.106	4	20.1	431	47.4	8.13
V4LS20	Uncharacterized protein OS=Eutrema salsugineum GN=EUTSA_v10010306mg PE=4 SV=1 - [V4LS20_EUTSA]	0	1.59	1	1	1	1	1.124	1		1.161	1		0.954	1		0.993	1		1.3	1		1.333	1		1.172	1		1.209	1		504	54.1	4.97
A0A060GU14	Spermidine synthase X (Fragment) OS=Silene diclinis PE=4 SV=1 - [A0A060GU14_SILDC]	0	22.81	193	1	1	1																									57	6.1	5.17
E1ZIB6	Putative uncharacterized protein OS=Chlorella variabilis GN=CHLNCDRAFT_31689 PE=4 SV=1 - [E1ZIB6_CHLVA]	0	3.47	1	1	1	1	0.881	1		1.148	1		1.113	1		1.463	1		1.199	1		1.552	1		1.305	1		1.698	1		259	27.7	8.97
J3LLZ2	Uncharacterized protein OS=Oryza brachyantha PE=4 SV=1 - [J3LLZ2_ORYBR]	0	1.7	49	1	1	1																									471	53.3	8.75
I0Z0K9	4-hydroxy-4-methyl-2-oxoglutarate aldolase (Fragment) OS=Coccomyxa subellipsoidea C-169 GN=COCSUDRAFT_14881 PE=3 SV=1 - [I0Z0K9_9CHLO]	0	6.62	2	1	1	1	1.051	1		0.895	1		1.358	1		1.166	1		0.942	1		0.797	1		1.1	1		0.935	1		136	14.6	7.84
A0A150GHI7	Uncharacterized protein OS=Gonium pectorale GN=GPECTOR_22g880 PE=3 SV=1 - [A0A150GHI7_GONPE]	0	14.93	5	2	2	7	1.142	2	4	1.054	2	3.1	1.168	2	1.1	1.087	2	0.2	1.157	2	7.6	1.061	2	6.7	1.014	2	4.7	0.935	2	3.8	134	15.1	10.26
A0A0D2MEQ9	Eukaryotic translation initiation factor 1A,X-chromosomal OS=Monoraphidium neglectum GN=MNEG_6342 PE=3 SV=1 - [A0A0D2MEQ9_9CHLO]	0	7.14	4	1	1	1	0.992	1		0.942	1		0.585	1		0.56	1		0.838	1		0.79	1		1.222	1		1.158	1		140	16.2	6.09
A0A150G1Y0	Tyrosine--tRNA ligase OS=Gonium pectorale GN=GPECTOR_79g112 PE=3 SV=1 - [A0A150G1Y0_GONPE]	0	2.06	1	1	1	1	0.935	1		0.896	1		0.843	1		0.815	1		0.95	1		0.904	1		1.004	1		0.96	1		486	52.2	7.93
A0A068PXC2	Protein translation factor SUI1-1 (Fragment) OS=Cassiope lycopodioides PE=4 SV=1 - [A0A068PXC2_CASLY]	0	15.79	259	1	1	2																									57	6.5	9.45
A0A059LEV3	Prolyl oligopeptidase (Fragment) OS=Helicosporidium sp. ATCC 50920 GN=H632_c2780p0 PE=4 SV=1 - [A0A059LEV3_9CHLO]	0	6.44	10	1	2	2																									264	29.3	6.54
A0A0K1HS92	Zeaxanthin epoxidase OS=Haematococcus pluvialis PE=2 SV=1 - [A0A0K1HS92_HAEPL]	0	1.46	1	1	1	1	0.931	1		1.006	1		1.232	1		1.342	1		1.165	1		1.251	1		1.053	1		1.137	1		753	81.4	6.99
D8U4T8	S-(hydroxymethyl)glutathione dehydrogenase OS=Volvox carteri f. nagariensis GN=VOLCADRAFT_82410 PE=3 SV=1 - [D8U4T8_VOLCA]	0	2.36	2	1	1	2	0.927	2	2.5	0.827	2	14.3	0.93	2	8.7	0.837	2	20.7	1.132	2	10.7	1.004	2	22.7	1.169	2	2.5	1.042	2	14.4	382	40.7	6.67
A0A0D2JKJ9	Lycopene beta cyclase OS=Monoraphidium neglectum GN=MNEG_8175 PE=4 SV=1 - [A0A0D2JKJ9_9CHLO]	0	2.38	4	1	1	1	1.083	1		1.058	1		1.324	1		1.304	1		1.313	1		1.274	1		1.096	1		1.069	1		462	50.7	7.31
H9VYE8	Uncharacterized protein (Fragment) OS=Pinus taeda GN=UMN_CL231Contig1_03 PE=4 SV=1 - [H9VYE8_PINTA]	0	13.79	162	1	1	2	1.998	1		0.988	1		0.75	1		0.374	1		0.825	1		0.405	1		0.966	1		0.477	1		58	6.5	11.91
I0YTC7	Monophosphate synthase OS=Coccomyxa subellipsoidea C-169 GN=COCSUDRAFT_54059 PE=3 SV=1 - [I0YTC7_9CHLO]	0	3.92	16	2	2	2	1.2	2	27.4	1.376	2	21.8	1.103	2	9.5	1.276	2	4.1	1.054	2	10.6	1.201	2	5.2	0.932	2	10.4	1.068	2	5	485	52	6.09
A0A078CWC6	BnaC03g04140D protein OS=Brassica napus GN=BnaC03g04140D PE=3 SV=1 - [A0A078CWC6_BRANA]	0	9.09	144	1	1	1	1.17	1		1.238	1		1.089	1		1.163	1		1.096	1		1.153	1		0.925	1		0.978	1		99	11	10.17
M0ZVX5	Tubby-like F-box protein OS=Solanum tuberosum GN=PGSC0003DMG400003602 PE=3 SV=1 - [M0ZVX5_SOLTU]	0	4.44	3	1	1	1	0.842	1		0.851	1		0.889	1		0.906	1		1.007	1		1.011	1		0.996	1		1.006	1		225	25	9.5
A0A150FZA9	Uncharacterized protein OS=Gonium pectorale GN=GPECTOR_110g224 PE=4 SV=1 - [A0A150FZA9_GONPE]	0	2.74	7	1	1	1	0.802	1		1.084	1		0.744	1		1.013	1		0.845	1		1.135	1		0.735	1		0.992	1		328	37.2	7.33
I0Z2A4	Putative thylakoid lumenal 29.8 kDa protein (Fragment) OS=Coccomyxa subellipsoidea C-169 GN=COCSUDRAFT_13998 PE=4 SV=1 - [I0Z2A4_9CHLO]	0	7.56	1	1	1	1	1.055	1		1.056	1		0.884	1		0.892	1		1.161	1		1.155	1		0.993	1		0.993	1		172	19.3	6.81
A0A061R704	Divalent anion:Na+ symporter, DASS family (Fragment) OS=Tetraselmis sp. GSL018 GN=TC.DASS PE=4 SV=1 - [A0A061R704_9CHLO]	0	1.77	1	1	1	1	1.429	1		1.41	1		1.119	1		1.113	1		1.076	1		1.055	1		1.213	1		1.195	1		566	59.5	9.11
D8UGT4	Putative uncharacterized protein (Fragment) OS=Volvox carteri f. nagariensis GN=VOLCADRAFT_121659 PE=4 SV=1 - [D8UGT4_VOLCA]	0	1.98	2	1	1	1	0.905	1		0.871	1		1.104	1		1.071	1		0.954	1		0.912	1		1.02	1		0.981	1		605	68.7	9.29
A0A0D2M1H4	Glycine cleavage system H protein OS=Monoraphidium neglectum GN=MNEG_10448 PE=3 SV=1 - [A0A0D2M1H4_9CHLO]	0	5.88	2	1	1	5	0.912	4	8.7	1.021	4	7	1.039	4	9.8	1.191	4	6.3	1.076	4	1.9	1.185	4	7.4	0.918	4	11	1.03	4	8	153	16.2	4.73
I1GY87	Uncharacterized protein OS=Brachypodium distachyon PE=4 SV=1 - [I1GY87_BRADI]	0	3.28	18	1	1	4	1.024	2	1.6	1.023	2	1.1	0.953	2	9	0.96	2	6.3	1.111	2	0.2	1.103	2	2.4	1.112	2	6.5	1.109	2	3.8	335	36.5	9.07
I6P9I9	5-oxoprolinase-like protein (Fragment) OS=Dimocarpus longan PE=2 SV=1 - [I6P9I9_9ROSI]	0	8.72	77	1	1	1	1.029	1		0.963	1		1.463	1		1.38	1		1.064	1		0.99	1		1.173	1		1.097	1		149	16.7	5.14
A0A0A9QU42	Uncharacterized protein OS=Arundo donax PE=4 SV=1 - [A0A0A9QU42_ARUDO]	0	44.44	1	1	1	1	0.729	1		0.846	1		0.874	1		1.022	1		0.944	1		1.088	1		0.753	1		0.872	1		27	3	8
A0A0D2MNV4	Geranylgeranyl reductase OS=Monoraphidium neglectum GN=MNEG_5788 PE=4 SV=1 - [A0A0D2MNV4_9CHLO]	0	7.45	4	2	2	4	1.146	3	4.8	0.981	3	5.2	1.143	3	7.5	1.037	3	7.6	0.926	3	28.2	0.787	3	39.9	0.899	3	4.3	0.813	3	12.8	188	19.1	7.68
A0A059LS11	Citrate synthase OS=Helicosporidium sp. ATCC 50920 GN=H632_c73p0 PE=3 SV=1 - [A0A059LS11_9CHLO]	0	2.15	1	1	1	2	0.911	2	4.6	1.031	2	0	0.948	2	3.8	1.081	2	8.4	0.928	2	1.7	1.043	2	2.9	0.937	2	1.7	1.059	2	6.3	465	50.8	8.05
A0A087SI98	26S proteasome non-ATPase regulatory subunit 3-like protein A OS=Auxenochlorella protothecoides GN=F751_0479 PE=4 SV=1 - [A0A087SI98_AUXPR]	0	2.41	4	1	1	1	0.959	1		0.969	1		0.79	1		0.805	1		0.796	1		0.799	1		0.875	1		0.883	1		374	40.9	6.55
H9WXY5	Uncharacterized protein (Fragment) OS=Pinus taeda GN=CL3160Contig1_05 PE=4 SV=1 - [H9WXY5_PINTA]	0	16.28	1	1	1	1	1.009	1		0.921	1		1.064	1		0.979	1		0.948	1		0.859	1		1.061	1		0.966	1		86	9.6	9.39
A0A0K9QGY6	Uncharacterized protein (Fragment) OS=Spinacia oleracea GN=SOVF_186790 PE=4 SV=1 - [A0A0K9QGY6_SPIOL]	0	9.17	98	1	1	1																									109	12.7	5.24
A9U745	Predicted protein (Fragment) OS=Physcomitrella patens subsp. patens GN=PHYPADRAFT_103695 PE=4 SV=1 - [A9U745_PHYPA]	0	2.39	1	1	1	1	1.058	1		1.339	1		1.011	1		1.289	1		0.776	1		0.975	1		0.838	1		1.059	1		545	58	6.51
M0Z661	Uncharacterized protein OS=Hordeum vulgare var. distichum PE=4 SV=1 - [M0Z661_HORVD]	0	11.72	5	1	1	1	0.983	1		0.818	1		0.692	1		0.581	1		0.661	1		0.547	1		0.837	1		0.696	1		128	13.6	4.5
A0A0K9RSD2	Uncharacterized protein OS=Spinacia oleracea GN=SOVF_039920 PE=4 SV=1 - [A0A0K9RSD2_SPIOL]	0	5.84	1	1	1	1	1.124	1		1.178	1		0.921	1		0.974	1		0.998	1		1.04	1		0.903	1		0.945	1		257	28.5	5.08
E1ZI95	Acyl-coenzyme A oxidase OS=Chlorella variabilis GN=CHLNCDRAFT_135478 PE=3 SV=1 - [E1ZI95_CHLVA]	0	3.26	3	2	2	2	0.923	2	5.5	0.961	2	23.5	0.799	2	44.5	0.839	2	13.9	1.01	2	8.5	1.045	2	20.4	0.865	2	8.8	0.899	2	20.1	675	74.3	7.02
E1ZLF9	Putative uncharacterized protein (Fragment) OS=Chlorella variabilis GN=CHLNCDRAFT_6558 PE=4 SV=1 - [E1ZLF9_CHLVA]	0	2.01	3	1	1	1	1.039	1		1.151	1		0.748	1		0.835	1		0.866	1		0.952	1		0.898	1		0.993	1		648	68.2	8.4
A0A150GRB8	BBS3B protein OS=Gonium pectorale GN=GPECTOR_9g460 PE=3 SV=1 - [A0A150GRB8_GONPE]	0	7.83	4	1	1	1	1.12	1		1.101	1		0.97	1		0.962	1		0.924	1		0.903	1		1.13	1		1.109	1		166	18.5	6.02
A0A0D2IXW1	Lysyl-tRNA synthetase OS=Monoraphidium neglectum GN=MNEG_15201 PE=4 SV=1 - [A0A0D2IXW1_9CHLO]	0	5.79	2	1	1	1	0.905	1		0.95	1		1.202	1		1.272	1		1.018	1		1.061	1		1.056	1		1.107	1		242	26.6	4.87
D7LQS6	Putative uncharacterized protein OS=Arabidopsis lyrata subsp. lyrata GN=ARALYDRAFT_322709 PE=4 SV=1 - [D7LQS6_ARALL]	0	9.02	1	1	1	1	1.287	1		0.907	1		1.086	1		0.771	1		1.291	1		0.904	1		1.071	1		0.754	1		133	15.4	7.44
Q9AT07	Glucose-1-phosphate adenylyltransferase OS=Cicer arietinum PE=2 SV=1 - [Q9AT07_CICAR]	0	2.69	1	1	1	2	0.838	2	4.8	0.891	2	2.8	0.931	2	14.1	0.998	2	21.9	0.928	2	23.6	0.98	2	15.8	0.965	2	2.4	1.025	2	5.2	521	57.8	7.18
A0A150GGY8	Uncharacterized protein OS=Gonium pectorale GN=GPECTOR_23g39 PE=4 SV=1 - [A0A150GGY8_GONPE]	0	4.97	7	1	1	2	0.797	1		0.944	1		0.799	1		0.954	1		0.988	1		1.162	1		0.765	1		0.905	1		302	33.6	8.73
A0A0D2M9I9	Peptidyl-prolyl cis-trans isomerase OS=Monoraphidium neglectum GN=MNEG_15903 PE=3 SV=1 - [A0A0D2M9I9_9CHLO]	0	21.92	1	1	1	1	0.885	1		0.922	1		1.172	1		1.231	1		0.965	1		0.999	1		1.025	1		1.067	1		73	7.9	7.34
A0A087SBU8	5-methyltetrahydropteroyltriglutamate-homocysteine methyltransferase OS=Auxenochlorella protothecoides GN=F751_3393 PE=4 SV=1 - [A0A087SBU8_AUXPR]	0	2.17	1	1	1	2	0.914	2	3.2	0.837	2	33.5	1.09	2	26.8	1.006	2	9.4	1.002	2	55.3	0.912	2	16.1	1.05	2	14.5	0.96	2	21.6	783	85.3	5.72
V7APZ2	Uncharacterized protein OS=Phaseolus vulgaris GN=PHAVU_010G153800g PE=4 SV=1 - [V7APZ2_PHAVU]	0	6.35	2	1	1	1	0.714	1		0.913	1		0.722	1		0.931	1		0.86	1		1.092	1		0.765	1		0.976	1		252	26.8	8.16
G7J6I5	Dehydration-responsive RD22-like protein OS=Medicago truncatula GN=MTR_3g116320 PE=4 SV=2 - [G7J6I5_MEDTR]	0	2.45	1	1	1	3	2.332	2	74.4	0.665	2	20.5	2.06	2	37	0.592	2	10.3	1.013	2	36.6	0.287	2	10.6	0.924	2	38.8	0.263	2	8.7	694	79	7.31
Q00V56	Thiolase-like, subgroup OS=Ostreococcus tauri GN=OT_ostta15g01470 PE=3 SV=1 - [Q00V56_OSTTA]	0	4.91	1	1	1	1																									489	51.3	8.32
A0A150GR09	Uncharacterized protein OS=Gonium pectorale GN=GPECTOR_10g811 PE=4 SV=1 - [A0A150GR09_GONPE]	0	4.17	2	1	1	1	0.991	1		1.001	1		1.071	1		1.09	1		0.93	1		0.933	1		1.041	1		1.05	1		384	42.1	7.17
D8UD85	Putative uncharacterized protein OS=Volvox carteri f. nagariensis GN=VOLCADRAFT_97635 PE=4 SV=1 - [D8UD85_VOLCA]	0	2.89	1	1	1	1	1.602	1		0.973	1		1.554	1		0.952	1		1.123	1		0.678	1		1.779	1		1.079	1		901	89.9	5.87
K0ID45	Phosphate transporter 2 OS=Astragalus sinicus GN=PT2 PE=2 SV=1 - [K0ID45_ASTSI]	0	4.65	1	1	1	1	0.912	1		0.899	1		0.446	1		0.443	1		0.759	1		0.743	1		1.064	1		1.047	1		538	59.1	8.54
A0A0D2M2F2	Uncharacterized protein (Fragment) OS=Monoraphidium neglectum GN=MNEG_10133 PE=4 SV=1 - [A0A0D2M2F2_9CHLO]	0	32.47	1	1	1	3																									77	9.9	12.6
K3XFU4	Uncharacterized protein OS=Setaria italica GN=SETIT_000763mg PE=4 SV=1 - [K3XFU4_SETIT]	0	7.72	1	1	1	1																									596	66.7	5.36
D8R9U8	Putative uncharacterized protein OS=Selaginella moellendorffii GN=SELMODRAFT_88024 PE=4 SV=1 - [D8R9U8_SELML]	0	16.84	2	1	1	2																2.296	1								392	42.8	5.81
A0A0E0MMN2	Uncharacterized protein OS=Oryza punctata PE=4 SV=1 - [A0A0E0MMN2_ORYPU]	0	16.59	2	1	1	1																									410	44.5	6.58
C1EBK9	Uncharacterized protein OS=Micromonas commoda (strain RCC299 / NOUM17 / CCMP2709) GN=MICPUN_61108 PE=4 SV=1 - [C1EBK9_MICCC]	0	3.13	2	1	1	1	0.971	1		1.025	1		1.117	1		1.189	1		0.876	1		0.919	1		1.127	1		1.189	1		447	46.8	5.69
A0A023SH84	Rubber elongation factor protein OS=Eucommia ulmoides GN=REF1 PE=2 SV=1 - [A0A023SH84_EUCUL]	0	6.67	1	1	1	1	0.966	1		1.03	1		0.735	1		0.79	1		1.039	1		1.1	1		0.919	1		0.978	1		225	25	6.79
A0A150G023	Uncharacterized protein OS=Gonium pectorale GN=GPECTOR_99g822 PE=4 SV=1 - [A0A150G023_GONPE]	0	2.24	1	1	1	1	1.273	1		1.096	1		1.053	1		0.914	1		0.957	1		0.818	1		1.017	1		0.874	1		401	43.6	9.48
A0A058ZTZ4	Uncharacterized protein (Fragment) OS=Eucalyptus grandis GN=EUGRSUZ_L015252 PE=3 SV=1 - [A0A058ZTZ4_EUCGR]	0	3.07	11	1	1	1	0.835	1		0.968	1		0.901	1		1.053	1		0.909	1		1.046	1		0.931	1		1.077	1		488	55.1	9.06
H5ZXI2	1-deoxy-D-xylulose 5-phosphate synthase-III OS=Botryococcus braunii GN=DXS-III PE=2 SV=1 - [H5ZXI2_BOTBR]	0	2.33	1	1	1	2	0.775	1		0.735	1		1.031	1		0.985	1		0.938	1		0.883	1		1.129	1		1.068	1		730	78.5	7.69
L0BB04	P700 chlorophyll a-apoprotein A2 (Fragment) OS=Prasiola crispa PE=4 SV=1 - [L0BB04_9CHLO]	0	4.68	1	1	1	3	1.103	3	23.2	1.084	3	16.5	0.922	3	14	0.974	3	9.3	1.646	3	16.2	1.687	3	7.1	1.676	3	22.9	1.925	3	18.4	299	32.3	7.25
V4LUB8	Glucose-1-phosphate adenylyltransferase OS=Eutrema salsugineum GN=EUTSA_v10000141mg PE=3 SV=1 - [V4LUB8_EUTSA]	0	3.44	17	1	1	1																									494	55	8.57
A0A0D2MLE8	Uncharacterized protein OS=Monoraphidium neglectum GN=MNEG_4267 PE=4 SV=1 - [A0A0D2MLE8_9CHLO]	0	3.13	1	1	1	1	1.237	1		1.349	1		0.715	1		0.786	1		0.279	1		0.302	1		0.773	1		0.842	1		575	58.1	7.77
C5WYJ2	Carboxypeptidase OS=Sorghum bicolor GN=Sb01g033780 PE=3 SV=1 - [C5WYJ2_SORBI]	0	3.58	3	1	1	1	0.792	1		0.832	1		0.734	1		0.778	1		0.796	1		0.831	1		1.143	1		1.199	1		363	40.6	4.91
A0A150GA14	Uncharacterized protein OS=Gonium pectorale GN=GPECTOR_41g632 PE=4 SV=1 - [A0A150GA14_GONPE]	0	6.63	3	1	1	1	1.258	1		1.02	1		0.994	1		0.813	1		0.935	1		0.754	1		1.021	1		0.827	1		166	18.9	5.86
I0YU34	ADK-domain-containing protein OS=Coccomyxa subellipsoidea C-169 GN=COCSUDRAFT_29851 PE=3 SV=1 - [I0YU34_9CHLO]	0	4.81	1	1	1	1																									270	29.4	8.87
I0Z3U6	Aminomethyltransferase folate-binding domain-containing protein OS=Coccomyxa subellipsoidea C-169 GN=COCSUDRAFT_35743 PE=3 SV=1 - [I0Z3U6_9CHLO]	0	3.03	1	1	1	1	0.886	1		0.954	1		0.821	1		0.892	1		0.845	1		0.904	1		0.951	1		1.022	1		363	38.2	4.98
I0YSE8	Fructose-bisphosphate aldolase OS=Coccomyxa subellipsoidea C-169 GN=COCSUDRAFT_29980 PE=3 SV=1 - [I0YSE8_9CHLO]	0	5.56	6	2	2	2	0.897	2	6.4	0.912	2	24.8	0.848	2	10.2	0.869	2	7.9	1.086	2	9.2	1.097	2	8.9	1.043	2	20.5	1.059	2	2.2	396	43	7.84
A0A0D2JJJ9	Uridine kinase OS=Monoraphidium neglectum GN=MNEG_8481 PE=3 SV=1 - [A0A0D2JJJ9_9CHLO]	0	3.65	2	1	1	1																									411	44.7	7.52
A0A0D3HEP4	Uncharacterized protein OS=Oryza barthii PE=4 SV=1 - [A0A0D3HEP4_9ORYZ]	0	3.64	20	1	1	1	1.48	1		0.707	1		1.571	1		0.757	1		1.12	1		0.532	1		1.1	1		0.525	1		275	30.5	9.8
D8TRK4	Putative uncharacterized protein OS=Volvox carteri f. nagariensis GN=VOLCADRAFT_120698 PE=4 SV=1 - [D8TRK4_VOLCA]	0	6.21	4	1	1	2	0.998	2	6.7	1.135	2	0.2	0.868	2	10.8	0.995	2	17.9	0.91	2	18	1.028	2	11	0.943	2	13.7	1.072	2	20.8	145	15.7	7.55
D8TKM2	Putative uncharacterized protein OS=Volvox carteri f. nagariensis GN=VOLCADRAFT_72841 PE=4 SV=1 - [D8TKM2_VOLCA]	0	2.89	2	1	1	2	0.944	2	6.8	0.668	2	8	1.03	2	19.7	0.734	2	18.4	0.802	2	4.4	0.564	2	5.6	0.856	2	1.8	0.604	2	3.1	450	46	8.48
F6HHV5	Putative uncharacterized protein OS=Vitis vinifera GN=VIT_01s0127g00460 PE=4 SV=1 - [F6HHV5_VITVI]	0	23.53	149	1	1	1	0.919	1		0.864	1		0.821	1		0.778	1		0.95	1		0.887	1		0.798	1		0.749	1		51	5.8	8.18
A0A097KKZ3	30S ribosomal protein S19, chloroplastic OS=Pabia signiensis GN=rps19 PE=3 SV=1 - [A0A097KKZ3_9CHLO]	0	8.7	7	1	1	2																									92	10.4	10.64
A0A150GSQ3	Uncharacterized protein OS=Gonium pectorale GN=GPECTOR_8g258 PE=4 SV=1 - [A0A150GSQ3_GONPE]	0	3.56	4	1	1	2	1.024	2	8.8	1.044	2	0.3	1.175	2	0.5	1.209	2	9.6	0.936	2	1.1	0.949	2	10.2	1.061	2	11.1	1.081	2	2	281	30.9	7.5
Q9XFT7	Chlorophyll a-b binding protein, chloroplastic OS=Chlamydomonas sp. HS-5 PE=2 SV=1 - [Q9XFT7_9CHLO]	0	8.16	1	1	1	1	1.047	1		0.884	1		1.211	1		1.031	1		0.837	1		0.702	1		1.453	1		1.225	1		98	10.8	9.73
A0A0D2MV66	Citrate synthase OS=Monoraphidium neglectum GN=MNEG_3550 PE=4 SV=1 - [A0A0D2MV66_9CHLO]	0	6.87	4	1	1	1	1.218	1		1.311	1		1.264	1		1.372	1		1.139	1		1.218	1		1.105	1		1.188	1		131	14	8.1
A0A0D2LX96	ATP-dependent Clp protease proteolytic subunit OS=Monoraphidium neglectum GN=MNEG_13845 PE=3 SV=1 - [A0A0D2LX96_9CHLO]	0	3.78	4	1	1	1																									344	38	9.67
A0A0D2J1J3	Biotin carboxylase OS=Monoraphidium neglectum GN=MNEG_14055 PE=4 SV=1 - [A0A0D2J1J3_9CHLO]	0	1.98	1	1	1	1	0.869	1		0.97	1		0.57	1		0.642	1		0.677	1		0.75	1		0.916	1		1.021	1		455	49.5	7.03
B0I281	Photosystem II protein D1 (Fragment) OS=Tofieldia calyculata GN=psbA PE=4 SV=1 - [B0I281_9LILI]	0	32.14	2	1	1	1	0.714	1		0.937	1		0.686	1		0.907	1		0.745	1		0.971	1		0.735	1		0.963	1		28	3	4.88
A0A0D2MUS9	Serine-threonine kinase receptor-associated protein OS=Monoraphidium neglectum GN=MNEG_3693 PE=4 SV=1 - [A0A0D2MUS9_9CHLO]	0	2.72	3	1	1	1	1.122	1		1.137	1		0.807	1		0.824	1		1.026	1		1.033	1		0.966	1		0.977	1		294	31.5	6.52
G7KY64	Uncharacterized protein OS=Medicago truncatula GN=MTR_7g073380 PE=4 SV=1 - [G7KY64_MEDTR]	0	2.38	7	1	1	1																									294	33.5	5.81
A0A150GYW6	Uncharacterized protein OS=Gonium pectorale GN=GPECTOR_3g183 PE=4 SV=1 - [A0A150GYW6_GONPE]	0	6.54	2	1	1	1	0.705	1		0.963	1		0.881	1		1.213	1		0.737	1		1	1		0.784	1		1.07	1		153	17.2	8.44
A0A0D2K4C9	Uncharacterized protein OS=Monoraphidium neglectum GN=MNEG_2672 PE=4 SV=1 - [A0A0D2K4C9_9CHLO]	0	1.8	1	1	1	1	1.101	1		0.931	1		0.9	1		0.767	1		1.075	1		0.903	1		1.165	1		0.983	1		445	45.1	6.71
D5ACL2	Putative uncharacterized protein OS=Picea sitchensis PE=2 SV=1 - [D5ACL2_PICSI]	0	11.63	36	1	1	1	1.088	1		0.836	1		1.109	1		0.858	1		0.904	1		0.69	1		0.967	1		0.742	1		86	10.3	9
A0A167MGC2	Ribosomal protein L2 OS=Koshicola spirodelophila GN=rpl2 PE=4 SV=1 - [A0A167MGC2_9CHLO]	0	3.76	1	1	1	1	0.868	1		0.816	1		1.221	1		1.158	1		1.07	1		1	1		1.078	1		1.013	1		266	29.8	11.08
D8R8T7	Obg-like ATPase 1 OS=Selaginella moellendorffii GN=SELMODRAFT_144847 PE=3 SV=1 - [D8R8T7_SELML]	0	2.13	4	1	1	1	0.777	1		0.779	1		0.983	1		0.993	1		1.076	1		1.071	1		0.906	1		0.907	1		376	40.6	5.38
A0A061RLF4	Pyruvate dehydrogenase E1 component subunit beta OS=Tetraselmis sp. GSL018 GN=PDHB PE=4 SV=1 - [A0A061RLF4_9CHLO]	0	5.81	1	1	1	1	0.977	1		0.991	1		1.055	1		1.079	1		1.108	1		1.116	1		1.087	1		1.101	1		155	17	4.94
A0A0A9VSM9	Uncharacterized protein OS=Arundo donax PE=4 SV=1 - [A0A0A9VSM9_ARUDO]	0	7.69	1	1	1	3	0.89	3	1.5	0.998	3	2.5	0.736	3	3.9	0.89	3	2.4	0.935	3	3.8	1.086	3	1.4	0.877	3	1.5	0.975	3	10.8	117	13.6	6.77
C0PRG9	Putative uncharacterized protein OS=Picea sitchensis PE=2 SV=1 - [C0PRG9_PICSI]	0	9.7	131	1	2	3																									237	25.7	6.74
A0A150GA83	Uncharacterized protein OS=Gonium pectorale GN=GPECTOR_41g721 PE=4 SV=1 - [A0A150GA83_GONPE]	0	5.8	25	1	1	1	0.945	1		1.186	1		0.781	1		0.989	1		0.965	1		1.204	1		0.846	1		1.061	1		224	25.1	7.85
C1EIS7	Uncharacterized protein OS=Micromonas commoda (strain RCC299 / NOUM17 / CCMP2709) GN=PF16 PE=4 SV=1 - [C1EIS7_MICCC]	0	2.17	2	1	1	1	0.796	1		1.061	1		0.788	1		1.059	1		0.882	1		1.168	1		0.719	1		0.956	1		508	54.1	5.88
A0A0A9CNW7	Uncharacterized protein OS=Arundo donax PE=4 SV=1 - [A0A0A9CNW7_ARUDO]	0	5.2	1	1	1	1	0.886	1		0.935	1		0.732	1		0.779	1		0.922	1		0.967	1		0.886	1		0.934	1		173	18.5	11.88
A0A0J8AYS9	Uncharacterized protein (Fragment) OS=Beta vulgaris subsp. vulgaris GN=BVRB_027080 PE=4 SV=1 - [A0A0J8AYS9_BETVU]	0	6.03	1	1	1	1	1.202	1		1.291	1		1.043	1		1.129	1		1.332	1		1.42	1		1.149	1		1.232	1		199	21.8	7.62
A0A0A9AYR5	MEE5 OS=Arundo donax PE=4 SV=1 - [A0A0A9AYR5_ARUDO]	0	6.54	15	1	1	1	0.941	1		0.843	1		1.223	1		1.105	1		1.101	1		0.981	1		1.322	1		1.184	1		153	17.1	5.01
A0A061RUX2	Photosystem ii d1 protease (Fragment) OS=Tetraselmis sp. GSL018 GN=TSPGSL018_25741 PE=4 SV=1 - [A0A061RUX2_9CHLO]	0	7.11	2	1	1	1	0.567	1		1.066	1		0.573	1		1.086	1		0.625	1		1.167	1		0.563	1		1.056	1		211	21.8	5.22
D8TND6	2-C-methyl-D-erythritol 2,4-cyclodiphosphate synthase OS=Volvox carteri f. nagariensis GN=VOLCADRAFT_88137 PE=3 SV=1 - [D8TND6_VOLCA]	0	6.09	2	1	1	1	0.973	1		0.784	1		0.956	1		0.777	1		1.102	1		0.882	1		1.161	1		0.934	1		197	21.5	8.76
A0A0C9RYM0	TSA: Wollemia nobilis Ref_Wollemi_Transcript_3466_808 transcribed RNA sequence OS=Wollemia nobilis PE=4 SV=1 - [A0A0C9RYM0_9SPER]	0	7.39	27	1	1	1																									203	22.5	6.33
A0A0D2MWY8	Peptidylprolyl isomerase OS=Monoraphidium neglectum GN=MNEG_3006 PE=4 SV=1 - [A0A0D2MWY8_9CHLO]	0	3.81	1	1	1	1																									499	53.4	8.29
B2MUN5	Copper chaperone protein OS=Knorringia sibirica PE=2 SV=1 - [B2MUN5_9CARY]	0	18.67	2	1	1	2	1.41	2	4.8	0.885	2	8.9	0.876	2	15.4	0.555	2	1.5	0.886	2	10.9	0.553	2	2.9	0.992	2	5.4	0.622	2	8.3	75	8	5.01
E3SC42	Oxygen-evolving enhancer protein (Fragment) OS=Tetraselmis striata GN=OEE1 PE=2 SV=1 - [E3SC42_TETST]	0	10.29	1	1	1	1	0.898	1		1.216	1		0.517	1		0.706	1		0.706	1		0.949	1		0.857	1		1.159	1		136	14.8	4.88
A0A068VNA6	Uncharacterized protein (Fragment) OS=Coffea canephora GN=GSCOC_T00000576001 PE=4 SV=1 - [A0A068VNA6_COFCA]	0	18.89	1	1	1	1	1.226	1		1.151	1		0.927	1		0.878	1		0.968	1		0.903	1		1.003	1		0.941	1		90	9.9	6.79
Q8M9K2	Ribulose-bisphosphate carboxylase (Fragment) OS=Ilex liebmannii GN=rbcL PE=4 SV=1 - [Q8M9K2_9AQUA]	0	55.88	1	1	1	3	0.748	3	2.5	0.992	3	5.5	0.611	3	52.8	0.831	3	12.6	0.589	3	10.8	0.789	3	19.5	0.814	3	3.3	0.872	3	0.7	34	3.4	7.18
A0A0D2LQK3	Protease Do-like 7 (Fragment) OS=Monoraphidium neglectum GN=MNEG_15767 PE=4 SV=1 - [A0A0D2LQK3_9CHLO]	0	13.6	2	1	1	1	0.463	1		0.509	1		0.799	1		0.886	1		0.556	1		0.608	1		1.018	1		1.118	1		125	13.6	5.8
R0FTH5	Uncharacterized protein (Fragment) OS=Capsella rubella GN=CARUB_v10019139mg PE=3 SV=1 - [R0FTH5_9BRAS]	0	4.03	5	1	1	1	0.969	1		1.041	1		0.691	1		0.748	1		0.829	1		0.885	1		0.779	1		0.836	1		372	42.5	7.47
D8TUA1	Putative uncharacterized protein OS=Volvox carteri f. nagariensis GN=VOLCADRAFT_80874 PE=4 SV=1 - [D8TUA1_VOLCA]	0	3.53	1	1	1	4	0.982	2	23.8	0.95	2	9.5	0.736	2	27.3	0.718	2	42.5	0.908	2	4.9	0.873	2	19	1.046	2	2.9	1.01	2	11.1	397	43.6	9.14
A0A097KLJ7	30S ribosomal protein S19, chloroplastic OS=Ettlia pseudoalveolaris GN=rps19 PE=3 SV=1 - [A0A097KLJ7_9CHLO]	0	16.3	15	1	1	18	0.823	18	18	0.927	18	29	0.84	18	27.2	0.902	18	32.2	0.867	18	27.2	0.908	18	18.4	0.943	18	14.7	0.946	18	29.2	92	10.5	10.83
E2FRK6	HCF106 protein (Fragment) OS=Silene dioica PE=4 SV=1 - [E2FRK6_SILDI]	0	19.35	132	1	1	1	0.688	1		0.645	1		0.67	1		0.634	1		0.8	1		0.745	1		0.805	1		0.754	1		93	9.8	5.83
H6BDQ0	Victorin binding protein (Fragment) OS=Lolium perenne PE=2 SV=1 - [H6BDQ0_LOLPR]	0	12.04	153	1	2	3																									299	31.9	6.76
A0A0D3D2H2	Uncharacterized protein OS=Brassica oleracea var. oleracea PE=4 SV=1 - [A0A0D3D2H2_BRAOL]	0	13.07	2	1	1	1	0.76	1		0.773	1		1.087	1		1.114	1		1.157	1		1.169	1		1.386	1		1.408	1		153	16.7	4.45
A0A0D2J0B9	Uncharacterized protein (Fragment) OS=Monoraphidium neglectum GN=MNEG_14439 PE=4 SV=1 - [A0A0D2J0B9_9CHLO]	0	5.8	1	1	1	1																									448	46.3	5.87
