# Supplementary material for: Identification of Early Salinity Stress-Responsive Proteins in Dunaliella salina by isobaric tags for relative and absolute quantitation (iTRAQ)-Based Quantitative Proteomic Analysis
Source: Int J Mol Sci. 2019 Jan 30;20(3):599. doi: 10.3390/ijms20030599 (PMC6386831; doi:10.3390/ijms20030599)
Supplement: Supplementary file 1 [file ijms-20-00599-s001.zip › Supplementary file-IJMS/IJMS-table s2.xlsx]

## Sheet: sheet1
Supplementary Table S2. The DAPs induced by salt stress at each time point.
3h Up DAPs		3h Down DAPs		24h Up DAPs		24h Down DAPs
NO.	Uniprot accession	NO.	Uniprot accession	NO.	Uniprot accession	NO.	Uniprot accession
1	A0A0A0URP2	1	S4VNK2	1	A0A0S2LPE9	1	Q2TGZ5
2	H2FAP3	2	D0EG73	2	A0A0A0URP2	2	S4VNK2
3	A0A0S2LPH2	3	A0A087SEC1	3	H2FAP3	3	P92447
4	B3SGQ6	4	I0YVA0	4	A0A0G2UN76	4	A0A0S2LNA1
5	A0A0A7DBC4	5	A0A022PRG6	5	A0A0S2IBW3	5	A0A150GD48
6	W8E322	6	I0YTU8	6	Q8HDD9	6	A0A0K9QID9
7	A2SY49	7	A0A059LM48	7	A0A0S2LPH2	7	A0A0U9HNM4
8	A0A0S2IBX6	8	D8TP24	8	Q67GZ0	8	A0A061RKH9
9	A0A150GGL6	9	D9CJ32	9	A8Y6J6	9	A0A097BVD8
10	A0A0S2RSW2	10	A0A078E6T8	10	K7NRE6	10	A0A022R508
11	Q71N77	11	A8JGY3	11	W8E322	11	A0A090M5I8
12	C1FDE8	12	Q96390	12	D0FXX3	12	B8LQQ4
13	A4RRS2	13	W5CFF5	13	A0A0S2RSW2	13	A0A061S1J4
14	A0A0D2K6T4	14	A6MZY3	14	H6AA08	14	A0A022PRG6
15	D0FXY9	15	Q39581	15	Q8VY41	15	I0YTU8
16	A0A0D2KPC0	16	A0A118JZD1	16	G4WUV9	16	A0A150G859
17	K7NU01	17	A9NUT2	17	Q32082	17	A0A059LM48
18	A0A0B2PEA8	18	A0A087SCD4	18	Q6T5H8	18	D3VMQ9
19	A0A0D2M464	19	D8RFR0	19	A4RRS2	19	D8U7P0
20	A0A0S2IBZ1	20	M0UEP0	20	B7TJI2	20	D8TP24
21	A0A0E0LQP1	21	M4CV15	21	A0A061SDU7	21	A0A150GJM2
22	I0Z605	22	C5WYJ2	22	A8HXS9	22	A0A150GXT5
23	E1ZJS8	23	A0A0A9CNW7	23	B7TJI1	23	A0A0D2MC96
24	Q8GUQ9	24	A0A0D2LQK3	24	A1XKU6	24	D9CJ32
25	A0A0D2LXA5	25	E2FRK6	25	M7YHQ4	25	A0A078E6T8
26	A0A0A9Q1B4			26	A0A150GW94	26	A8JGY3
27	A0A150GFG0			27	D0FXZ6	27	A4S5G6
28	A0A022RMQ7			28	K7NU01	28	Q96390
29	S8DFJ2			29	A0A0B2PEA8	29	C1EAK5
30	A0A0D2V221			30	G9L6P6	30	A0A0A9GWT4
31	B6TLK2			31	A0A0D2M464	31	A8J3P5
32	A0A0B0PQQ1			32	A0A0D2MMG0	32	A8IWF9
33	D8TX17			33	Q2KNZ3	33	A8HPE9
34	A0A0U1XA44			34	E1ZUG2	34	Q39581
35	D8UFR2			35	Q8GUQ9	35	Q95GS7
36	Q9FQU8			36	A0A0D2LXA5	36	D8TRA0
37	I1Q5R0			37	A0A150H161	37	A0A087SCD4
38	Q0P3H6			38	A0A022RMQ7	38	A0A0V0J0K6
39	I0YTC7			39	A0A0D2SEH2	39	K3Y8R9
40	A0A0D2MV66			40	A0A0A0LIW7	40	S8CEV6
				41	A0A0D2QZU0	41	A0A0D2L3Z0
				42	A0A0U1XA44	42	T1MSF3
				43	K4AMW2	43	I0Z8I4
				44	V4LS20	44	I0Z9Z0
				45	E1ZIB6	45	I3SV45
				46	L0BB04	46	A0A087SIF3
				47	A0A0J8AYS9	47	A0A0D2M673
				48	A0A0D3D2H2	48	A3RG92
						49	M4CV15
						50	M0Z661
						51	D8TKM2
						52	Q8M9K2
						53	R0FTH5
						54	E2FRK6
