# Supplementary material for: Identification of Early Salinity Stress-Responsive Proteins in Dunaliella salina by isobaric tags for relative and absolute quantitation (iTRAQ)-Based Quantitative Proteomic Analysis
Source: Int J Mol Sci. 2019 Jan 30;20(3):599. doi: 10.3390/ijms20030599 (PMC6386831; doi:10.3390/ijms20030599)
Supplement: Supplementary file 1 [file ijms-20-00599-s001.zip › Supplementary file-IJMS/IJMS-table s3.xlsx]

## Sheet: KEGG
Supplementary Table S3. KEGG pathway enrichment analysis of the DAPs at 3 and 24 h
#Term	Database	ID	Input number	Background number	P-Value	Corrected P-Value	Input	Hyperlink
3h-up
Photosynthesis	KEGG PATHWAY	cre00195	3	81	0.0133746	0.291932	P09144|P12154|O63075	http://www.genome.jp/kegg-bin/show_pathway?cre00195/cre:ChreCp019%09red/cre:ChreCp048%09red/cre:ChreCp062%09red
Oxidative phosphorylation	KEGG PATHWAY	cre00190	3	90	0.0175732	0.291932	A8HXZ5|B2XY88|O63075	http://www.genome.jp/kegg-bin/show_pathway?cre00190/cre:ChrepMp04%09red/cre:ChreCp062%09red/cre:CHLREDRAFT_134189%09red
Photosynthesis - antenna proteins	KEGG PATHWAY	cre00196	1	23	0.135118	0.303618	Q93WD2	http://www.genome.jp/kegg-bin/show_pathway?cre00196/cre:CHLREDRAFT_184810%09red
Metabolic pathways	KEGG PATHWAY	cre01100	8	898	0.16095	0.316536	O64927|P12154|Q93WD2|B2XY88|O63075|A8J2S0|A8HXZ5|P09144	http://www.genome.jp/kegg-bin/show_pathway?cre01100/cre:CHLREDRAFT_184810%09red/cre:ChreCp048%09red/cre:CHLREDRAFT_134189%09red/cre:ChreCp019%09red/cre:ChrepMp04%09red/cre:CHLREDRAFT_185710%09red/cre:ChreCp062%09red/cre:CHLREDRAFT_24263%09red
2-Oxocarboxylic acid metabolism	KEGG PATHWAY	cre01210	1	30	0.171094	0.317093	A8J2S0	http://www.genome.jp/kegg-bin/show_pathway?cre01210/cre:CHLREDRAFT_24263%09red
Citrate cycle (TCA cycle)	KEGG PATHWAY	cre00020	1	33	0.186067	0.317093	A8J2S0	http://www.genome.jp/kegg-bin/show_pathway?cre00020/cre:CHLREDRAFT_24263%09red
Phagosome	KEGG PATHWAY	cre04145	1	35	0.195904	0.322324	A8HXZ5	http://www.genome.jp/kegg-bin/show_pathway?cre04145/cre:CHLREDRAFT_134189%09red
Ribosome	KEGG PATHWAY	cre03010	2	136	0.200813	0.322394	A8IVU0|A8IKZ2	http://www.genome.jp/kegg-bin/show_pathway?cre03010/cre:CHLREDRAFT_195589%09red/cre:CHLREDRAFT_162845%09red
Glyoxylate and dicarboxylate metabolism	KEGG PATHWAY	cre00630	1	43	0.23412	0.358781	A8J2S0	http://www.genome.jp/kegg-bin/show_pathway?cre00630/cre:CHLREDRAFT_24263%09red
Starch and sucrose metabolism	KEGG PATHWAY	cre00500	1	48	0.25711	0.383102	O64927	http://www.genome.jp/kegg-bin/show_pathway?cre00500/cre:CHLREDRAFT_185710%09red
RNA transport	KEGG PATHWAY	cre03013	1	81	0.393	0.501341	A8HRF8	http://www.genome.jp/kegg-bin/show_pathway?cre03013/cre:CHLREDRAFT_187852%09red
Biosynthesis of amino acids	KEGG PATHWAY	cre01230	1	125	0.537431	0.629941	A8J2S0	http://www.genome.jp/kegg-bin/show_pathway?cre01230/cre:CHLREDRAFT_24263%09red
Carbon metabolism	KEGG PATHWAY	cre01200	1	142	0.583839	0.659263	A8J2S0	http://www.genome.jp/kegg-bin/show_pathway?cre01200/cre:CHLREDRAFT_24263%09red
Biosynthesis of secondary metabolites	KEGG PATHWAY	cre01110	2	376	0.676944	0.746536	A8J2S0|O64927	http://www.genome.jp/kegg-bin/show_pathway?cre01110/cre:CHLREDRAFT_185710%09red/cre:CHLREDRAFT_24263%09red
3h-down
Porphyrin and chlorophyll metabolism	KEGG PATHWAY	cre00860	3	51	0.00352053	0.252604	A8JF35|Q00469|P29683	http://www.genome.jp/kegg-bin/show_pathway?cre00860/cre:ChreCp009%09red/cre:ChreCp056%09red/cre:CHLREDRAFT_195543%09red
Biosynthesis of secondary metabolites	KEGG PATHWAY	cre01110	5	376	0.0639903	0.270714	A8JF35|A8I6R4|A8IVF0|Q00469|P29683	http://www.genome.jp/kegg-bin/show_pathway?cre01110/cre:CHLREDRAFT_54374%09red/cre:ChreCp009%09red/cre:ChreCp056%09red/cre:CHLREDRAFT_195543%09red/cre:CHLREDRAFT_116979%09red
One carbon pool by folate	KEGG PATHWAY	cre00670	1	14	0.0835866	0.27298	A8IVF0	http://www.genome.jp/kegg-bin/show_pathway?cre00670/cre:CHLREDRAFT_116979%09red
Purine metabolism	KEGG PATHWAY	cre00230	2	121	0.158424	0.306347	A8I6R4|A8IVF0	http://www.genome.jp/kegg-bin/show_pathway?cre00230/cre:CHLREDRAFT_54374%09red/cre:CHLREDRAFT_116979%09red
Alanine, aspartate and glutamate metabolism	KEGG PATHWAY	cre00250	1	30	0.16533	0.306347	A8IMN5	http://www.genome.jp/kegg-bin/show_pathway?cre00250/cre:CHLREDRAFT_128227%09red
Protein export	KEGG PATHWAY	cre03060	1	30	0.16533	0.306347	A8J831	http://www.genome.jp/kegg-bin/show_pathway?cre03060/cre:CHLREDRAFT_105469%09red
Glyoxylate and dicarboxylate metabolism	KEGG PATHWAY	cre00630	1	43	0.226539	0.375577	P00877	http://www.genome.jp/kegg-bin/show_pathway?cre00630/cre:ChreCp049%09red
Aminoacyl-tRNA biosynthesis	KEGG PATHWAY	cre00970	1	44	0.231064	0.378104	A8JF35	http://www.genome.jp/kegg-bin/show_pathway?cre00970/cre:CHLREDRAFT_195543%09red
Carbon fixation in photosynthetic organisms	KEGG PATHWAY	cre00710	1	45	0.235563	0.380526	P00877	http://www.genome.jp/kegg-bin/show_pathway?cre00710/cre:ChreCp049%09red
Metabolic pathways	KEGG PATHWAY	cre01100	7	898	0.259212	0.40208	A8IVF0|A8I6R4|A8IMN5|A8JF35|P29683|P00877|Q00469	http://www.genome.jp/kegg-bin/show_pathway?cre01100/cre:CHLREDRAFT_54374%09red/cre:ChreCp056%09red/cre:CHLREDRAFT_195543%09red/cre:CHLREDRAFT_116979%09red/cre:ChreCp049%09red/cre:ChreCp009%09red/cre:CHLREDRAFT_128227%09red
Pyrimidine metabolism	KEGG PATHWAY	cre00240	1	88	0.406815	0.523048	A8IMN5	http://www.genome.jp/kegg-bin/show_pathway?cre00240/cre:CHLREDRAFT_128227%09red
Spliceosome	KEGG PATHWAY	cre03040	1	102	0.454124	0.560977	A8IV17	http://www.genome.jp/kegg-bin/show_pathway?cre03040/cre:CHLREDRAFT_137182%09red
Carbon metabolism	KEGG PATHWAY	cre01200	1	142	0.570146	0.614003	P00877	http://www.genome.jp/kegg-bin/show_pathway?cre01200/cre:ChreCp049%09red
24h-up
Photosynthesis	KEGG PATHWAY	cre00195	9	81	3.46177e-08	8.93137e-06	A8HXL8|P06541|P26526|P12154|O63075|P10898|P37255|P09144|P07891	http://www.genome.jp/kegg-bin/show_pathway?cre00195/cre:ChreCp050%09red/cre:CHLREDRAFT_134235%09red/cre:ChreCp058%09red/cre:ChreCp048%09red/cre:ChreCp019%09red/cre:ChreCp023%09red/cre:ChreCp032%09red/cre:ChreCp066%09red/cre:ChreCp062%09red
Oxidative phosphorylation	KEGG PATHWAY	cre00190	6	90	0.000128141	0.0165302	A8HXL8|P06541|P26526|O63075|A8HXZ5|P07891	http://www.genome.jp/kegg-bin/show_pathway?cre00190/cre:ChreCp050%09red/cre:CHLREDRAFT_134235%09red/cre:ChreCp058%09red/cre:CHLREDRAFT_134189%09red/cre:ChreCp023%09red/cre:ChreCp062%09red
Metabolic pathways	KEGG PATHWAY	cre01100	13	898	0.0309648	0.211495	A8HXS9|P06541|P26526|Q93WE0|P12154|O63075|A8J9P0|P10898|P37255|A8HXZ5|P09144|P07891|A8HXL8	http://www.genome.jp/kegg-bin/show_pathway?cre01100/cre:ChreCp050%09red/cre:CHLREDRAFT_134235%09red/cre:CHLREDRAFT_196609%09red/cre:ChreCp058%09red/cre:ChreCp048%09red/cre:CHLREDRAFT_134189%09red/cre:ChreCp019%09red/cre:ChreCp023%09red/cre:CHLREDRAFT_184067%09red/cre:CHLREDRAFT_151721%09red/cre:ChreCp066%09red/cre:ChreCp062%09red/cre:ChreCp032%09red
Vitamin B6 metabolism	KEGG PATHWAY	cre00750	1	7	0.0656419	0.268873	A8J9P0	http://www.genome.jp/kegg-bin/show_pathway?cre00750/cre:CHLREDRAFT_151721%09red
Valine, leucine and isoleucine biosynthesis	KEGG PATHWAY	cre00290	1	11	0.09687	0.268873	A8HXS9	http://www.genome.jp/kegg-bin/show_pathway?cre00290/cre:CHLREDRAFT_196609%09red
Photosynthesis - antenna proteins	KEGG PATHWAY	cre00196	1	23	0.18458	0.342601	Q93WE0	http://www.genome.jp/kegg-bin/show_pathway?cre00196/cre:CHLREDRAFT_184067%09red
2-Oxocarboxylic acid metabolism	KEGG PATHWAY	cre01210	1	30	0.231852	0.393539	A8HXS9	http://www.genome.jp/kegg-bin/show_pathway?cre01210/cre:CHLREDRAFT_196609%09red
Phagosome	KEGG PATHWAY	cre04145	1	35	0.263974	0.412759	A8HXZ5	http://www.genome.jp/kegg-bin/show_pathway?cre04145/cre:CHLREDRAFT_134189%09red
Pyruvate metabolism	KEGG PATHWAY	cre00620	1	50	0.352688	0.508343	A8HXS9	http://www.genome.jp/kegg-bin/show_pathway?cre00620/cre:CHLREDRAFT_196609%09red
RNA transport	KEGG PATHWAY	cre03013	1	81	0.504281	0.667203	A8HRF8	http://www.genome.jp/kegg-bin/show_pathway?cre03013/cre:CHLREDRAFT_187852%09red
Biosynthesis of amino acids	KEGG PATHWAY	cre01230	1	125	0.661661	0.779491	A8HXS9	http://www.genome.jp/kegg-bin/show_pathway?cre01230/cre:CHLREDRAFT_196609%09red
Ribosome	KEGG PATHWAY	cre03010	1	136	0.692659	0.794509	A8IQC1	http://www.genome.jp/kegg-bin/show_pathway?cre03010/cre:CHLREDRAFT_260%09red
Biosynthesis of secondary metabolites	KEGG PATHWAY	cre01110	1	376	0.964536	0.966493	A8HXS9	http://www.genome.jp/kegg-bin/show_pathway?cre01110/cre:CHLREDRAFT_196609%09red
24h-down
One carbon pool by folate	KEGG PATHWAY	cre00670	2	14	0.00937843	0.134253	A8J4R9|A8IVF0	http://www.genome.jp/kegg-bin/show_pathway?cre00670/cre:CHLREDRAFT_116979%09red/cre:CHLREDRAFT_196400%09red
Cyanoamino acid metabolism	KEGG PATHWAY	cre00460	1	5	0.0546917	0.200704	A8J4R9	http://www.genome.jp/kegg-bin/show_pathway?cre00460/cre:CHLREDRAFT_196400%09red
Glyoxylate and dicarboxylate metabolism	KEGG PATHWAY	cre00630	2	43	0.0653162	0.22405	A8J4R9|P00877	http://www.genome.jp/kegg-bin/show_pathway?cre00630/cre:CHLREDRAFT_196400%09red/cre:ChreCp049%09red
Porphyrin and chlorophyll metabolism	KEGG PATHWAY	cre00860	2	51	0.0868124	0.245845	Q00469|Q9LD46	http://www.genome.jp/kegg-bin/show_pathway?cre00860/cre:ChreCp009%09red/cre:CHLREDRAFT_183476%09red
Biosynthesis of secondary metabolites	KEGG PATHWAY	cre01110	6	376	0.140874	0.318762	A8IVF0|A8J4R9|A8J2Z6|A8J3Y6|Q9LD46|Q00469	http://www.genome.jp/kegg-bin/show_pathway?cre01110/cre:CHLREDRAFT_131059%09red/cre:CHLREDRAFT_116979%09red/cre:CHLREDRAFT_191993%09red/cre:ChreCp009%09red/cre:CHLREDRAFT_196400%09red/cre:CHLREDRAFT_183476%09red
Phenylalanine, tyrosine and tryptophan biosynthesis	KEGG PATHWAY	cre00400	1	20	0.178961	0.358437	A8J2Z6	http://www.genome.jp/kegg-bin/show_pathway?cre00400/cre:CHLREDRAFT_191993%09red
Photosynthesis	KEGG PATHWAY	cre00195	2	81	0.180704	0.358437	Q2HZ24|Q2HZ21	http://www.genome.jp/kegg-bin/show_pathway?cre00195/cre:CHLREDRAFT_196707%09red/cre:CHLREDRAFT_196703%09red
Photosynthesis - antenna proteins	KEGG PATHWAY	cre00196	1	23	0.201827	0.39122	Q9FEK6	http://www.genome.jp/kegg-bin/show_pathway?cre00196/cre:CHLREDRAFT_184397%09red
Alanine, aspartate and glutamate metabolism	KEGG PATHWAY	cre00250	1	30	0.25279	0.451958	A8IMN5	http://www.genome.jp/kegg-bin/show_pathway?cre00250/cre:CHLREDRAFT_128227%09red
Protein export	KEGG PATHWAY	cre03060	1	30	0.25279	0.451958	A8J831	http://www.genome.jp/kegg-bin/show_pathway?cre03060/cre:CHLREDRAFT_105469%09red
Glycine, serine and threonine metabolism	KEGG PATHWAY	cre00260	1	38	0.307149	0.493392	A8J4R9	http://www.genome.jp/kegg-bin/show_pathway?cre00260/cre:CHLREDRAFT_196400%09red
Purine metabolism	KEGG PATHWAY	cre00230	2	121	0.319063	0.503334	A8IVF0|A8J3Y6	http://www.genome.jp/kegg-bin/show_pathway?cre00230/cre:CHLREDRAFT_116979%09red/cre:CHLREDRAFT_131059%09red
Biosynthesis of amino acids	KEGG PATHWAY	cre01230	2	125	0.332892	0.517741	A8J4R9|A8J2Z6	http://www.genome.jp/kegg-bin/show_pathway?cre01230/cre:CHLREDRAFT_196400%09red/cre:CHLREDRAFT_191993%09red
Metabolic pathways	KEGG PATHWAY	cre01100	10	898	0.333461	0.517741	A8IVF0|A8J4R9|A8J2Z6|A8J3Y6|A8IMN5|Q9FEK6|Q9LD46|A8J4D3|P00877|Q00469	http://www.genome.jp/kegg-bin/show_pathway?cre01100/cre:CHLREDRAFT_131059%09red/cre:CHLREDRAFT_184397%09red/cre:CHLREDRAFT_116979%09red/cre:CHLREDRAFT_196400%09red/cre:CHLREDRAFT_58178%09red/cre:ChreCp009%09red/cre:CHLREDRAFT_128227%09red/cre:CHLREDRAFT_191993%09red/cre:ChreCp049%09red/cre:CHLREDRAFT_183476%09red
Carbon fixation in photosynthetic organisms	KEGG PATHWAY	cre00710	1	45	0.351532	0.531805	P00877	http://www.genome.jp/kegg-bin/show_pathway?cre00710/cre:ChreCp049%09red
Starch and sucrose metabolism	KEGG PATHWAY	cre00500	1	48	0.369692	0.548036	A8J4D3	http://www.genome.jp/kegg-bin/show_pathway?cre00500/cre:CHLREDRAFT_58178%09red
Ribosome biogenesis in eukaryotes	KEGG PATHWAY	cre03008	1	50	0.381522	0.559945	A8IWF9	http://www.genome.jp/kegg-bin/show_pathway?cre03008/cre:CHLREDRAFT_137045%09red
Carbon metabolism	KEGG PATHWAY	cre01200	2	142	0.390728	0.567807	A8J4R9|P00877	http://www.genome.jp/kegg-bin/show_pathway?cre01200/cre:CHLREDRAFT_196400%09red/cre:ChreCp049%09red
Protein processing in endoplasmic reticulum	KEGG PATHWAY	cre04141	1	75	0.512299	0.662843	A8J1U1	http://www.genome.jp/kegg-bin/show_pathway?cre04141/cre:CHLREDRAFT_138117%09red
Pyrimidine metabolism	KEGG PATHWAY	cre00240	1	88	0.569202	0.699644	A8IMN5	http://www.genome.jp/kegg-bin/show_pathway?cre00240/cre:CHLREDRAFT_128227%09red
Spliceosome	KEGG PATHWAY	cre03040	1	102	0.623235	0.732488	A8IV17	http://www.genome.jp/kegg-bin/show_pathway?cre03040/cre:CHLREDRAFT_137182%09red
