# Supplementary material for: Identification of Early Salinity Stress-Responsive Proteins in Dunaliella salina by isobaric tags for relative and absolute quantitation (iTRAQ)-Based Quantitative Proteomic Analysis
Source: Int J Mol Sci. 2019 Jan 30;20(3):599. doi: 10.3390/ijms20030599 (PMC6386831; doi:10.3390/ijms20030599)
Supplement: Supplementary file 1 [file ijms-20-00599-s001.zip › Supplementary file-IJMS/IJMS-table s4.xlsx]

## Sheet: Sheet1
Supplementary Table S4. Detailes of Primer used for qRT-PCR analysis
Uniprot Accession	gene name	Genbank ID	forward primer	reverse primer
D0FXZ6	atpE	11541794	actgaaacaggtgagatgggt	acccataatcgctaaagaagtcca
D0FXZ0	psaB	11541787	agtctttcagtttgggcatgga	ttgccagtaaccacgccaag
D0FXY9	rps11	11541786	gacgtgaaagtgccattcgt	gggcggcatccgttatgag
D0FXZ7	rbcL	11541795	gctcttggaccacccattga	atggcatcggaaaacgtgga
D0FY05	psbB	11541806	acaacgaaagctgcccagaa	ccacctttgtgttcgtccatc
